# Supplementary material for: Biomechanical analysis of porous and dense dental implant-supported bridges in healthy and osteoporotic bones
Source: PLoS One. 2025 Sep 23;20(9):e0329558. doi: 10.1371/journal.pone.0329558 (PMC12456784; doi:10.1371/journal.pone.0329558)
Supplement: S1 File — (XLSX) [file pone.0329558.s001.xlsx]

## Sheet: 0.45-110-Sec1
elementnumber	Newdensity	beforeproperty	YM			>0.45	<0.45		>0.45	<0.45
1	0.158919	18.822	15.2113			0.780299	0.158919		0.88	0.214
2	0.278081	81.499	81.499			0.643508	0.278081
3	0.301908	2.69753	104.295			0.586838	0.301908
4	0.0284689	0.250797	0.0874482			0.543135	0.0284689
5	0.0810579	2.53511	2.01848			0.479929	0.0810579
6	0.0767297	2.20203	1.7121			0.756154	0.0767297
7	0.147601	16.3019	12.1873			0.695353	0.147601
8	0.260389	73.5846	66.9123			0.515363	0.260389
9	0.319341	130.485	123.426			0.887076	0.319341
10	0.145224	14.6131	11.6079			0.811732	0.145224
11	0.174869	24.4266	20.2665			0.557029	0.174869
12	0.0870346	3.66499	2.49871			0.651159	0.0870346
13	0.287228	97.4238	89.809			0.586823	0.287228
14	0.0841077	3.35583	2.255			0.842225	0.0841077
15	0.219235	45.176	39.9366			0.58042	0.219235
16	0.318461	130.537	122.407			0.758289	0.318461
17	0.780299	1871.67	1800.62			0.973993	0.0864081
18	0.643508	1009.95	1009.95			0.570963	0.161042
19	0.0864081	5.09057	2.44513			0.634549	0.0812815
20	0.161042	28.9065	15.8291			1.0284	0.0522005
21	0.0812815	2.62791	2.03523			0.466065	0.291633
22	0.0522005	1.00172	0.539091			0.565101	0.321491
23	0.291633	94.0048	94.0048			0.59344	0.0612797
24	0.586838	765.938	765.938			0.600199	0.0857295
25	0.321491	125.935	125.935			0.561584	0.0562545
26	0.0612797	1.08895	0.872144			0.651088	0.1
27	0.0857295	2.38065	2.38798			0.509391	0.207959
28	0.543135	607.244	607.244			0.493056	0.0708462
29	0.0562545	1.44601	0.674699			0.523465	0.1
30	0.1	0.0213435	3.79			0.815613	0.1
31	0.479929	447.778	418.957			0.648698	0.1
32	0.756154	1704.39	1638.59			0.808148	0.0778282
33	0.695353	1274.25	1274.25			1.19811	0.152749
34	0.207959	39.6997	34.0857			0.698419	0.0969516
35	0.515363	548.405	518.775			0.881408	0.117241
36	0.887076	2668.85	2645.58			0.739357	0.411836
37	0.811732	2073.16	2027.11			1.1957	0.164664
38	0.0708462	2.11464	1.34769			0.769192	0.427812
39	0.1	77.9857	3.79			1.11261	0.336572
40	0.1	3.79	3.79			0.677796	0.20645
41	0.1	12.5373	3.79			1.02444	0.0949518
42	0.0778282	2.44694	1.7867			0.875722	0.31535
43	0.152749	13.5074	13.5074			1.1967	0.163297
44	0.0969516	0.0617942	3.45386			0.727625	0.1
45	0.117241	9.13044	6.10764			0.637624	0.0639954
46	0.411836	273.599	264.736			1.18087	0.148053
47	0.164664	20.397	16.9213			1.12669	0.0870221
48	0.427812	302.614	296.754			0.643512	0.0689661
49	0.336572	153.394	144.502			1.13888	0.390124
50	0.557029	552.126	655.046			0.602961	0.383529
51	0.651159	1064.69	1046.41			0.577266	0.210462
52	0.20645	38.6719	33.3493			0.621381	0.293029
53	0.586823	777.321	765.882			0.630063	0.424522
54	0.842225	2264.25	2264.25			1.19726	0.33841
55	0.58042	751.687	741.081			1.19606	0.446563
56	0.758289	1699.09	1652.51			1.1634	0.217377
57	0.0949518	4.59748	3.24451			1.15319	0.170074
58	0.973993	3501.93	3501.93			0.556459	0.223507
59	0.570963	624.228	705.444			1.18251	0.4347
60	0.31535	132.326	118.855			1.18445	0.253951
61	0.163297	20.3728	16.5033			1.19294	0.23196
62	0.634549	993.242	968.356			0.861169	0.30253
63	0.1	3.79	3.79			1.19176	0.139069
64	1.0284	4122.21	4122.21			0.486662	0.223165
65	0.0639954	1.29231	0.993311			1.17002	0.159119
66	0.148053	16.156	12.2996			1.17719	0.143923
67	0.0870221	2.90703	2.49763			0.629073	0.1561
68	0.0689661	1.44003	1.24321			1.19406	0.0825707
69	0.466065	391.617	383.687			0.483551	0.128048
70	0.565101	683.94	683.94			1.19985	0.234517
71	0.59344	792.08	792.08			1.18959	0.186209
72	0.600199	819.453	819.453			1.19692	0.0689235
73	0.561584	671.25	671.25			1.19505	0.112233
74	0.651088	1046.06	1046.06			1.19804	0.0689791
75	0.509391	500.947	500.947			1.19476	0.0656494
76	0.493056	458.681	454.285			1.18361	0.275092
77	0.390124	235.316	225.033			0.822015	0.170481
78	0.383529	226.855	213.812			1.19601	0.021056
79	0.523465	543.629	543.629			1.19844	0.218605
80	0.815613	2056.33	2056.33			1.19946	0.183829
81	0.648698	1034.59	1034.59			1.19201	0.255945
82	0.808148	2000.37	2000.37			0.559118	0.358141
83	0.210462	40.674	35.3312			0.508866	0.417395
84	0.293029	107.078	95.361			0.523097	0.281928
85	1.19811	6518.19	6518.19			0.772347	0.198085
86	0.698419	1316.87	1291.18			1.19157	0.0680624
87	0.424522	309.187	289.96			1.19957	0.0835863
88	0.33841	160.784	146.881			1.19872	0.255683
89	0.881408	2655.97	2595.19			1.19877	0.0213365
90	0.739357	1581.86	1531.8			1.19395	0.239747
91	1.1957	6478.97	6478.97			1.19395	0.239288
92	0.769192	1724.82	1724.82			0.814733	0.1
93	1.11261	5047.62	5219.91			0.456844	0.297419
94	0.677796	1180.15	1180.15			0.514616	0.147805
95	1.02444	4056.07	4074.7			0.613153	0.0675648
96	0.875722	2545.29	2545.29			0.721736	0.213763
97	0.446563	337.511	337.511			1.18993	0.391282
98	1.1967	6495.17	6495.17			1.19992	0.112011
99	0.217377	44.6504	38.9296			0.921558	0.241865
100	0.170074	22.0327	18.6445			0.473199	0.185204
101	0.223507	47.6228	42.3167			0.825865	0.196997
102	0.4347	319.968	311.32			0.79693	0.149233
103	0.253951	68.385	62.0713			1.15927	0.322207
104	0.23196	52.8185	47.3019			0.468032	0.092846
105	0.30253	112.076	104.941			0.574166	0.260995
106	0.139069	12.8131	10.1937			1.00012	0.0991509
107	0.223165	47.571	42.1227			0.691777	0.0654976
108	0.159119	33.8866	15.2687			0.669789	0.165319
109	0.727625	1162.13	1460.03			1.16731	0.433893
110	0.143923	14.1325	11.2988			1.07651	0.250104
111	0.1561	48.0475	14.4162			1.15583	0.086907
112	0.0825707	22.6793	2.13362			0.504963	0.236066
113	0.128048	7.9572	7.9572			1.19568	0.181231
114	0.234517	56.6366	48.8834			1.18558	0.25228
115	0.637624	1022.81	982.502			0.663118	0.168612
116	0.186209	29.3808	24.4703			0.554931	0.299827
117	1.18087	6240.8	6240.8			0.72176	0.210032
118	1.12669	5521.56	5420.74			0.77703	0.313642
119	0.643512	1053.99	1009.97			0.482975	0.129195
120	1.13888	5686.82	5598.54			1.16632	0.0929729
121	0.602961	874.913	830.822			1.17984	0.173958
122	0.0689235	2.00551	1.24091			0.961943	0.149324
123	0.577266	729.068	729.068			1.19316	0.0969875
124	0.621381	909.312	909.312			1.19881	0.0985497
125	0.630063	947.963	947.963			0.901779	0.210349
126	0.112233	7.22297	5.35796			1.19894	0.393186
127	0.0689791	2.00969	1.24392			1.18414	0.311474
128	0.0656494	1.77094	1.07234			1.11786	0.204971
129	1.19726	6504.3	6504.3			1.19977	0.128616
130	1.19606	6484.82	6484.82			1.18516	0.165081
131	1.1634	5707.77	5967.98			0.657603	0.149095
132	1.15319	5812.29	5812.29			0.75854	0.42681
133	0.556459	653.039	653.039			1.19594	0.142535
134	1.18251	6266.95	6266.95			1.19989	0.283737
135	0.275092	88.6818	78.8989			1.18689	0.438541
136	1.18445	6297.75	6297.75			1.16251	0.295793
137	1.19294	6434.27	6434.27			1.19054	0.326889
138	0.861169	2420.5	2420.5			1.18846	0.225654
139	1.19176	6415.07	6415.07			1.18547	0.389002
140	0.486662	448.691	436.84			1.16932	0.387358
141	1.17002	6070.39	6070.39			1.19571	0.436013
142	1.17719	6182.65	6182.65			0.767178	0.264858
143	0.170481	24.0602	18.7788			1.19403	0.251226
144	0.629073	986.056	943.499			0.556986	0.380925
145	1.19406	6452.38	6452.38			0.835536	0.387517
146	0.021056	98.336	0.0353808			1.18192	0.446443
147	0.483551	428.515	428.515			0.686563	0.420421
148	0.218605	51.9359	39.5933			0.949429	0.29341
149	0.183829	26.7925	23.5442			0.539059	0.226786
150	0.255945	86.6438	63.5447			0.647618	0.441454
151	1.19985	6546.72	6546.72			0.562942	0.330877
152	1.18959	6380.12	6380.12			0.753586	0.347495
153	1.19692	6498.84	6498.84			0.504576	0.073418
154	1.19505	6468.43	6468.43			0.490549	0.388064
155	1.19804	6517.06	6517.06			0.894298	0.388064
156	1.19476	6463.75	6463.75			1.19591	0.306472
157	1.18361	6284.4	6284.4			1.19871	0.391311
158	0.822015	2105.13	2105.13			0.713886	0.27712
159	1.19601	6483.94	6483.94			0.55329	0.282402
160	1.19844	6523.54	6523.54			0.627956	0.391944
161	1.19946	6540.28	6540.28			1.19005	0.433508
162	1.19201	6419.18	6419.18			0.604182	0.121015
163	0.559118	662.839	662.444			0.740671	0.274104
164	0.358141	182.162	174.101			0.608578	0.0928452
165	0.508866	499.402	499.402			0.636608	0.1
166	0.417395	285.272	275.602			0.77483	0.0802068
167	0.281928	92.2612	84.9288			0.547965	0.20011
168	0.523097	542.484	542.484			0.61537	0.340333
169	0.198085	34.0123	29.4574			0.693139	0.416387
170	0.0680624	1.94419	1.19498			1.17663	0.240024
171	0.0835863	3.28784	2.21332			1.19651	0.0436151
172	0.255683	0.468588	63.3496			1.19692	0.267918
173	0.0213365	0.0368135	0.0368135			1.16752	0.173212
174	0.239747	58.2696	52.2271			0.897301	0.392058
175	0.239288	58.1883	51.9284			1.19693	0.223466
176	0.1	126.436	3.79			1.19942	0.324454
177	0.297419	3.79	99.7116			1.19646	0.0902899
178	0.772347	1746.13	1746.13			0.755141	0.0806378
179	1.19157	6412.11	6412.11			0.524762	0.0909223
180	0.147805	16.0929	12.2379			0.684108	0.0918359
181	0.0675648	1.43473	1.16896			0.640213	0.0281134
182	1.19957	6542.13	6542.13			0.53805	0.423052
183	1.19872	6528.24	6528.24			0.529937	0.168028
184	1.19877	6529.07	6529.07			0.906685	0.336853
185	1.19395	6450.63	6450.63			1.19448	0.373834
186	1.19395	6450.63	6450.63			0.754329	0.0880902
187	0.814733	2049.67	2049.67			1.19142	0.0375321
188	0.213763	42.8661	37.0202			1.19142	0.0283039
189	0.456844	377.252	361.362			0.539454	0.413077
190	0.391282	235.769	227.044			0.539454	0.425304
191	0.514616	516.521	516.521			0.566162	0.20054
192	0.112011	7.18254	5.32625			0.587789	0.149191
193	0.241865	59.7933	53.6238			0.552145	0.0912804
194	0.185204	28.4647	24.0765			0.49585	0.1
195	0.196997	33.746	28.9747			0.743239	0.0968763
196	0.613153	873.667	873.667			1.19156	0.203236
197	0.721736	1476.6	1424.87			1.19505	0.114584
198	0.149233	15.6451	12.5959			1.19766	0.0891041
199	0.322207	126.778	126.778			1.19764	0.140602
200	0.092846	154.67	3.0334			1.00067	0.110822
201	0.260995	75.203	67.3808			0.772259	0.361412
202	0.0991509	3.79	3.69427			0.564068	0.141336
203	1.18993	6385.58	6385.58			0.67462	0.333075
204	1.19992	6547.76	6547.76			1.17969	0.216661
205	0.921558	3036.05	2966.25			0.560547	0.403299
206	0.473199	407.161	401.579			1.11049	0.443169
207	0.825865	2134.84	2134.84			1.16597	0.156958
208	0.79693	1918.23	1918.23			0.785323	0.218532
209	1.15927	5904.66	5904.66			1.18661	0.139145
210	0.0654976	1.73494	1.06492			1.19689	0.180779
211	0.165319	20.0228	17.1242			0.952326	0.126313
212	0.433893	309.591	309.591			0.960286	0.434177
213	0.468032	388.566	388.566			0.76125	0.0988111
214	0.250104	65.0768	59.2929			0.490717	0.301449
215	0.086907	3.63722	2.48773			1.19987	0.261034
216	0.236066	55.1816	49.8584			0.648117	0.110222
217	0.181231	26.6946	22.5598			0.594911	0.0212399
218	0.25228	67.9361	60.8535			1.18054	0.0746549
219	0.168612	22.0881	18.1678			0.920746	0.358684
220	0.574166	749.818	717.383			1.19232	0.171591
221	0.299827	111.937	102.153			0.528134	0.219498
222	0.210032	40.2947	35.1151			0.507982	0.201402
223	1.00012	3791.37	3791.37			1.18761	0.309776
224	0.313642	125.905	116.935			0.805413	0.194284
225	0.691777	1254.69	1254.69			0.722271	0.1
226	0.669789	1138.82	1138.82			1.02549	0.0614242
227	1.16731	6028.38	6028.38			0.574001	0.0657798
228	1.07651	4425.4	4728.12			0.585252	0.1
229	1.15583	5852.24	5852.24			0.468577	0.1
230	0.504963	487.997	487.997			0.624941	0.0864228
231	1.19568	6478.6	6478.6			0.508672	0.179918
232	1.18558	6375.68	6315.89			0.925993	0.424152
233	0.663118	1154.67	1105.12			1.16851	0.326802
234	0.554931	679.55	647.673			1.19449	0.148995
235	0.72176	1470.53	1425.01			1.19496	0.0223279
236	0.77703	1832.76	1778.09			0.513309	0.33119
237	0.482975	426.986	426.986			1.18684	0.34673
238	0.129195	10.5235	8.17285			0.638919	0.17779
239	0.0929729	4.34153	3.04584			0.826596	0.266372
240	0.173958	23.7159	19.9514			1.16937	0.358992
241	1.16632	6013.05	6013.05			1.19346	0.163376
242	1.17984	6224.58	6224.58			0.571086	0.113715
243	0.149324	15.6105	12.619			1.18284	0.0898022
244	0.961943	3373.55	3373.55			1.19469	0.334123
245	1.19316	6437.73	6437.73			1.18211	0.0762579
246	1.19881	6529.71	6529.71			1.19754	0.131751
247	0.901779	2779.32	2779.32			1.16152	0.125936
248	1.19894	6531.73	6531.73			1.11107	0.0462021
249	1.18414	6292.89	6292.89			1.10786	0.359816
250	1.11786	5048.77	5294.19			0.485369	0.0804834
251	1.19977	6545.35	6545.35			0.491917	0.151059
252	1.18516	6309.15	6309.15			0.525431	0.164076
253	0.0969875	4.85017	3.4577			1.19698	0.376292
254	0.0985497	5.08408	3.62748			1.18952	0.318621
255	0.657603	1077.78	1077.78			0.690707	0.396533
256	0.210349	40.3844	35.2745			1.19783	0.274858
257	0.393186	235.446	230.374			0.647208	0.1
258	0.311474	121.55	114.527			1.19955	0.0883525
259	0.75854	1654.15	1654.15			1.19743	0.107776
260	1.19594	6482.92	6482.92			0.602495	0.144999
261	1.19989	6547.3	6547.3			1.19402	0.160435
262	1.18689	6336.84	6336.84			1.17293	0.148026
263	1.16251	5954.27	5954.27			0.80878	0.238429
264	1.19054	6395.38	6395.38			1.19982	0.372267
265	1.18846	6361.97	6361.97			0.531446	0.429542
266	1.18547	6314.07	6314.07			1.0435	0.371911
267	1.16932	6059.46	6059.46			0.634068	0.382668
268	1.19571	6479.2	6479.2			0.546355	0.068776
269	0.767178	1711.3	1711.3			0.511576	0.234484
270	1.19403	6451.9	6451.9			0.531933	0.13374
271	0.556986	692.183	654.895			0.580727	0.229821
272	0.835536	2210.73	2210.73			0.604956	0.198456
273	1.18192	6257.48	6257.48			0.569403	0.145765
274	0.686563	1275.61	1226.54			0.569403	0.160435
275	0.949429	3316.99	3243.59			0.935708	0.137739
276	0.539059	614.153	593.676			0.625916	0.28579
277	0.647618	1057.66	1029.43			1.177	0.293886
278	0.562942	686.136	676.131			1.16666	0.359866
279	0.753586	1677.68	1621.95			1.19419	0.260727
280	0.204971	0.281306	32.6375			0.658596	0.287835
281	0.504576	486.878	486.878			1.17377	0.171911
282	0.128616	10.4495	8.06354			0.72349	0.218069
283	0.165081	20.4555	17.0504			1.18089	0.413637
284	0.149095	15.6196	12.5611			1.19282	0.265321
285	0.42681	300.858	294.675			0.76991	0.413054
286	0.142535	13.7946	10.975			0.707252	0.299253
287	0.283737	91.9408	86.5736			1.19746	0.201602
288	0.490549	462.573	447.389			0.725431	0.271059
289	0.894298	2710.73	2710.73			0.640259	0.441283
290	0.438541	323.378	319.647			0.578104	0.361846
291	1.19591	6482.38	6482.38			0.51329	0.188045
292	1.19871	6528.05	6528.05			0.612399	0.0680685
293	0.295793	108.148	98.0846			0.579296	0.0589097
294	0.713886	1378.88	1378.88			0.654526	0.294403
295	0.326889	138.577	132.386			0.98565	0.347749
296	0.225654	49.088	43.548			0.741917	0.252388
297	0.389002	238.214	223.097			1.19885	0.336592
298	0.387358	224.178	220.281			0.590744	0.371748
299	0.436013	318.143	314.149			0.541361	0.292636
300	0.55329	650.966	641.945			1.16967	0.430618
301	0.264858	77.1903	70.4171			1.1665	0.405875
302	0.251226	66.7851	60.0939			1.13327	0.186084
303	0.627956	938.482	938.482			1.19993	0.386861
304	1.19005	6387.62	6387.62			1.19955	0.213641
305	0.380925	226.062	209.488			1.17276	0.153113
306	0.604182	835.879	835.879			0.85993	0.244007
307	0.740671	1539.98	1539.98			1.18359	0.12338
308	0.608578	854.255	854.255			0.667357	0.149452
309	0.636608	977.813	977.813			0.912113	0.208517
310	0.77483	1763.02	1763.02			1.18838	0.0900433
311	0.547965	623.587	623.587			0.516968	0.103927
312	0.61537	883.176	883.176			0.767012	0.144302
313	0.693139	1262.12	1262.12			0.637433	0.292494
314	1.17663	6173.95	6173.95			1.19674	0.152094
315	0.387517	234.099	220.553			1.19674	0.167415
316	1.19651	6492.18	6492.18			1.13842	0.216742
317	1.19692	6498.83	6498.83			1.11183	0.320306
318	1.16752	6031.61	6031.61			1.11938	0.313175
319	0.897301	2640.08	2738.13			1.13681	0.253926
320	1.19693	6499.01	6499.01			1.13102	0.356115
321	1.19942	6539.64	6539.64			1.19874	0.0237718
322	1.19646	6491.4	6491.4			1.11395	0.378225
323	0.446443	340.09	337.238			1.12124	0.096629
324	0.755141	1632.01	1632.01			0.688777	0.0822159
325	0.524762	547.681	547.681			0.647503	0.0913885
326	0.420421	290.979	281.639			0.650803	0.0890894
327	0.684108	1213.43	1213.43			0.637378	0.194535
328	0.29341	103.44	95.7332			0.570575	0.158844
329	0.226786	50.403	44.2067			0.872295	0.362515
330	0.640213	994.517	994.517			1.18127	0.208357
331	0.53805	590.348	590.348			1.19395	0.244106
332	0.529937	564.043	564.043			0.906947	0.242452
333	0.906685	2690.44	2824.93			0.736367	0.362838
334	0.441454	327.802	326.059			0.861363	0.285067
335	1.19448	6459.23	6459.23			0.738762	0.160791
336	0.330877	146.773	137.29			1.18044	0.0770887
337	0.347495	168.322	159.032			1.17783	0.35588
338	0.754329	1626.76	1626.76			1.12718	0.0633867
339	1.19142	6409.66	6409.66			1.18714	0.377837
340	1.19142	6409.66	6409.66			0.910395	0.374126
341	0.073418	1.97554	1.49985			0.976302	0.276459
342	0.539454	371.553	594.981			0.646146	0.241595
343	0.539454	492.017	594.981			0.979308	0.214103
344	0.566162	242.151	687.798			1.05767	0.0900913
345	0.587789	787.656	769.669			0.7583	0.0917534
346	0.552145	361.02	637.968			1.0708	0.0124514
347	0.388064	221.488	221.488			1.084	0.254498
348	0.388064	550.334	221.488			1.00536	0.244825
349	0.306472	112.155	109.097			1.07617	0.340858
350	0.391311	112.155	227.094			0.773048	0.375395
351	0.49585	466.237	462.052			0.661797	0.367694
352	0.743239	1556.06	1556.06			0.640245	0.367694
353	1.19156	6411.98	6411.98			1.1799	0.264266
354	0.27712	86.5319	80.6569			1.09388	0.250407
355	1.19505	6468.47	6468.47			1.19813	0.286232
356	0.282402	93.3027	85.3577			1.1395	0.332529
357	1.19766	6510.81	6510.81			1.18317	0.1
358	1.19764	6510.49	6510.49			1.19066	0.32088
359	0.391944	248.248	228.198			1.15169	0.131563
360	1.00067	3885.2	3797.65			1.18851	0.113439
361	0.772259	1803.18	1745.53			1.19742	0.1
362	0.564068	698.883	680.196			1.071	0.0154981
363	0.67462	1192.13	1163.64			0.68622	0.289121
364	1.17969	6246.18	6222.23			0.514553	0.282632
365	0.560547	667.538	667.538			0.594241	0.0591991
366	1.11049	5266.3	5190.2			0.588689	0.181965
367	1.16597	6049.16	6007.62			0.536971	0.12969
368	0.433508	317.225	308.766			0.668044	0.112301
369	0.785323	1835.62	1835.62			0.92883	0.244725
370	1.18661	6332.35	6332.35			0.951237	0.39419
371	1.19689	6498.37	6498.37			0.516483	0.0585232
372	0.952326	3273.38	3273.38			0.857332	0.302871
373	0.121015	8.87704	6.71673			0.966359	0.334747
374	0.960286	3406.89	3356.15			0.965006	0.0929291
375	0.76125	1713.44	1671.94			0.536696	0.160501
376	0.274104	85.8647	78.0519			1.17798	0.122977
377	0.0928452	3.43949	3.03332			0.469087	0.156863
378	0.1	3.79	3.79			0.666424	0.174299
379	0.0802068	2.53109	1.95557			0.695426	0.160958
380	0.20011	1.23844	30.3699			0.804063	0.152987
381	0.340333	159.019	149.401			1.08013	0.18281
382	0.490717	447.849	447.849			0.608903	0.284405
383	0.416387	273.61	273.61			0.46583	0.301211
384	0.240024	57.8053	52.4085			0.475793	0.328155
385	1.19987	6547	6547			1.13236	0.424239
386	0.648117	1039.83	1031.81			1.14138	0.159281
387	0.594911	820.001	797.986			0.66551	0.13041
388	1.18054	6235.62	6235.62			0.566908	0.426176
389	0.920746	2958.41	2958.41			0.764351	0.223733
390	0.0436151	0.65176	0.314449			0.497307	0.420947
391	1.19232	6424.26	6424.26			0.501855	0.341164
392	0.528134	558.304	558.304			0.485305	0.265618
393	0.507982	496.803	496.803			1.17617	0.1
394	1.18761	6348.31	6348.31			1.17423	0.158609
395	0.805413	1980.14	1980.14			1.19876	0.134755
396	0.722271	1428.04	1428.04			0.63396	0.152182
397	1.02549	4087.32	4087.32			1.18566	0.101377
398	0.574001	716.764	716.764			1.1992	0.0999572
399	0.585252	761.809	759.744			0.974013	0.335038
400	0.468577	390.492	389.925			1.19397	0.437886
401	0.267918	79.9389	72.8861			1.19414	0.129252
402	0.173212	23.7661	19.6958			1.17492	0.282418
403	0.392058	233.574	228.397			1.14421	0.164995
404	0.223466	48.6025	42.2937			0.532692	0.196182
405	0.324454	138.195	129.448			0.825986	0.167726
406	0.0902899	3.79	2.78969			1.18959	0.397386
407	0.0806378	3.79	1.98726			1.19607	0.313039
408	0.624941	925.033	925.033			1.18414	0.124896
409	0.0909223	3.79	2.84873			1.18414	0.0950434
410	0.0918359	3.79	2.93546			1.18414	0.307612
411	0.0281134	0.235934	0.0842127			1.19933	0.358636
412	0.508672	498.83	498.83			1.14152	0.118111
413	0.925993	1842.18	3009.28			0.694998	0.245335
414	1.16851	6046.99	6046.99			0.68707	0.271856
415	1.19449	6459.28	6459.28			0.490435	0.33771
416	1.19496	6466.88	6466.88			0.764148	0.135851
417	0.423052	293.966	286.96			0.592185	0.11581
418	0.168028	21.6231	17.9798			0.779051	0.146562
419	0.336853	152.264	144.864			0.833246	0.274729
420	0.513309	517.57	512.596			1.19794	0.372333
421	0.373834	209.772	198.005			1.1988	0.403324
422	1.18684	6336.02	6336.02			0.698675	0.354169
423	0.638919	885.073	988.501			0.723456	0.398476
424	0.0880902	3.79	2.59073			1.18662	0.441483
425	0.0375321	0.457651	0.200377			0.728067	0.368294
426	0.0283039	0.247554	0.0859368			0.676099	0.39883
427	0.413077	280.088	267.136			0.742935	0.302255
428	0.425304	280.088	291.567			1.12824	0.258347
429	0.826596	1586.19	2140.52			0.569271	0.18239
430	1.16937	6060.24	6060.24			0.707935	0.137674
431	0.20054	31.5487	30.5664			0.706292	0.346894
432	0.149191	13.0345	12.5854			1.192	0.222432
433	1.19346	6442.58	6442.58			0.66684	0.102446
434	0.0912804	3.79	2.88251			1.1823	0.191565
435	0.1	3.79	3.79			0.559467	0.295626
436	0.0968763	3.79	3.44581			0.510782	0.15082
437	0.203236	33.1284	31.8155			0.635653	0.400924
438	0.114584	85.6924	5.70172			0.530347	0.0729824
439	0.0891041	3.04487	2.68122			0.561639	0.124755
440	0.140602	10.9451	10.5345			0.72187	0.269959
441	0.110822	6.58871	5.15839			1.13661	0.15127
442	0.571086	361.668	705.901			1.14184	0.297583
443	1.18284	6272.16	6272.16			0.942378	0.192981
444	1.19469	6462.64	6462.64			0.99154	0.0993534
445	1.18211	6260.54	6260.54			0.693908	0.392248
446	1.19754	6508.9	6508.9			1.17722	0.277183
447	1.16152	5978.76	5939.1			0.918482	0.323809
448	1.11107	5301.92	5198.31			1.19636	0.340947
449	1.10786	5269.08	5153.45			1.19836	0.287447
450	0.361412	186.642	178.914			1.1886	0.337064
451	0.485369	433.367	433.367			1.11945	0.22518
452	0.141336	13.4183	10.7004			1.04765	0.0186783
453	0.333075	147.773	140.044			1.13824	0.091025
454	0.216661	43.3112	38.5462			0.539945	0.0820667
455	0.403299	251.882	248.611			1.13153	0.0387144
456	0.443169	329.873	329.873			0.524771	0.1
457	0.491917	451.144	451.144			1.13472	0.1
458	0.156958	18.0052	14.655			0.528254	0.0658916
459	0.525431	549.775	549.775			1.10625	0.0693632
460	1.19698	6499.73	6499.73			1.1022	0.1
461	1.18952	6378.97	6378.97			0.473609	0.165362
462	0.690707	1248.88	1248.88			0.549526	0.392932
463	1.19783	6513.59	6513.59			0.644169	0.208345
464	0.647208	1027.47	1027.47			0.50055	0.0996612
465	1.19955	6541.75	6541.75			0.689742	0.098932
466	1.19743	6507.13	6507.13			0.853587	0.181867
467	0.602495	828.894	828.894			0.48324	0.0633808
468	1.19402	6451.71	6451.71			0.517177	0.0684708
469	1.17293	6115.83	6115.83			0.714774	0.0436012
470	0.218532	44.1774	39.5532			1.19647	0.343088
471	0.139145	12.7213	10.2103			1.19726	0.364526
472	0.80878	2005.07	2005.07			1.1938	0.382448
473	1.19982	6546.25	6546.25			1.11466	0.373639
474	0.180779	25.6651	22.3915			0.62381	0.0606811
475	0.126313	9.79141	7.63802			1.19753	0.0511294
476	0.434177	319.195	310.199			1.12794	0.1
477	0.531446	568.874	568.874			1.15677	0.125239
478	1.0435	4306.43	4306.43			1.13543	0.32861
479	0.0988111	5.11688	3.65642			0.792498	0.228962
480	0.301449	110.86	103.82			1.14996	0.334127
481	0.634068	966.157	966.157			0.724459	0.378308
482	0.261034	74.0136	67.4112			0.564602	0.259612
483	0.110222	0.106257	5.07509			1.18581	0.283658
484	0.0212399	0.0188115	0.0363157			1.18447	0.423782
485	0.0746549	1.86517	1.57693			1.19476	0.421082
486	0.358684	120.742	174.895			1.19394	0.167129
487	0.171591	30.1786	19.1479			1.1995	0.43031
488	0.219498	0.190736	40.0803			1.19398	0.296421
489	0.546355	618.107	618.107			1.19278	0.145485
490	0.511576	507.423	507.423			1.17614	0.262305
491	0.531933	570.44	570.44			1.15761	0.330867
492	0.580727	742.258	742.258			1.1607	0.199127
493	0.604956	839.095	839.095			1.18304	0.190257
494	0.569403	699.679	699.679			1.10316	0.288248
495	0.569403	1478.73	699.679			1.15908	0.176462
496	0.935708	3104.99	3104.99			1.14106	0.239727
497	0.201402	50.5042	30.9623			1.1892	0.347193
498	0.625916	929.367	929.367			1.18915	0.352431
499	0.309776	3.51283	112.664			0.787853	0.336118
500	0.194284	40.7582	27.794			1.00866	0.326338
501	0.1	3.79	3.79			0.973623	0.109138
502	0.0614242	1.08519	0.878329			1.02266	0.403479
503	0.0657798	1.39951	1.07874			0.477103	0.373709
504	0.1	3.79	3.79			0.528037	0.183634
505	0.1	31.9687	3.79			0.478827	0.446243
506	1.177	6179.77	6179.77			0.70147	0.441243
507	1.16666	6018.28	6018.28			0.452319	0.371773
508	1.19419	6454.44	6454.44			0.496417	0.140708
509	0.658596	1082.67	1082.67			0.755564	0.298083
510	1.17377	6128.91	6128.91			0.667414	0.388965
511	0.72349	1435.28	1435.28			1.12075	0.446427
512	1.18089	6241.27	6241.27			0.922331	0.06637
513	1.19282	6432.28	6432.28			1.15736	0.181902
514	0.76991	1729.65	1729.65			1.13331	0.353844
515	0.707252	1340.79	1340.79			0.624396	0.231526
516	1.19746	6507.67	6507.67			1.19434	0.182229
517	0.725431	1446.86	1446.86			0.657809	0.248492
518	0.0864228	2.91837	2.44638			0.846117	0.239798
519	0.640259	994.73	994.73			1.15305	0.377002
520	0.179918	26.409	22.073			1.11011	0.132146
521	0.578104	732.245	732.245			1.1981	0.213018
522	0.51329	512.539	512.539			1.1981	0.346275
523	0.612399	870.446	870.446			1.14691	0.331928
524	0.579296	736.786	736.786			0.619513	0.301011
525	0.654526	1062.72	1062.72			1.1474	0.237043
526	0.98565	3629.17	3629.17			0.725245	0.21555
527	0.741917	1547.76	1547.76			1.18227	0.431059
528	1.19885	6530.34	6530.34			0.679675	0.232356
529	0.590744	781.335	781.335			0.829256	0.164009
530	0.541361	601.314	601.314			0.672194	0.166517
531	1.16967	6064.92	6064.92			1.19944	0.21974
532	1.1665	6015.85	6015.85			0.88132	0.160745
533	1.13327	5516.17	5516.17			1.1946	0.444518
534	1.19993	6547.92	6547.92			0.970945	0.217256
535	1.19955	6541.72	6541.72			0.483421	0.166198
536	1.17276	6113.18	6113.18			0.631601	0.0739604
537	0.85993	2410.06	2410.06			1.16534	0.263375
538	1.18359	6284.04	6284.04			1.18815	0.315915
539	0.424152	303.797	289.203			1.19681	0.0658206
540	0.667357	1126.45	1126.45			1.04721	0.129614
541	0.912113	2875.97	2875.97			1.13588	0.110404
542	1.18838	6360.78	6360.78			1.09611	0.108883
543	0.516968	523.636	523.636			1.19258	0.1
544	0.767012	1710.2	1710.2			0.479023	0.325526
545	0.637433	981.617	981.617			0.478712	0.4463
546	0.326802	141.813	132.279			0.546018	0.431508
547	1.19674	6495.87	6495.87			1.16494	0.1
548	1.19674	6495.87	6495.87			1.17036	0.181522
549	1.13842	5654.09	5591.79			1.15931	0.112374
550	1.11183	5315.21	5208.94			1.15838	0.1
551	1.11938	5419.69	5315.87			1.03519	0.331427
552	1.13681	5658.89	5568.04			0.815255	0.148852
553	1.13102	5573.93	5483.41			1.17571	0.10924
554	1.19874	6528.45	6528.45			0.639836	0.0881373
555	1.11395	5358.68	5238.85			0.948667	0.133888
556	1.12124	5450.35	5342.44			0.634426	0.0954449
557	0.688777	1238.44	1238.44			1.03595	0.354893
558	0.647503	1028.88	1028.88			0.573514	0.0145117
559	0.650803	1044.69	1044.69			1.19398	0.017097
560	0.637378	981.364	981.364			0.669789	0.0644747
561	0.570575	704.009	704.009			1.19253	0.0763043
562	0.872295	2367.8	2515.53			0.754575	0.102807
563	1.18127	5376.55	6247.2			1.19827	0.1
564	1.19395	6450.49	6450.49			0.696138	0.057939
565	0.906947	2827.39	2827.39			0.769112	0.30474
566	0.736367	1513.29	1513.29			1.18992	0.1
567	0.861363	2422.13	2422.13			1.19387	0.303219
568	0.738762	1528.1	1528.1			1.18964	0.237312
569	1.18044	6234.11	6234.11			1.17928	0.364917
570	1.17783	6192.77	6192.77			0.91052	0.362713
571	1.12718	5506.5	5427.8			0.618965	0.112325
572	1.18714	6340.84	6340.84			1.19247	0.277915
573	0.148995	15.4939	12.5358			1.19999	0.340055
574	0.0223279	0.153282	0.0421874			1.19927	0.125954
575	0.910395	2859.76	2859.76			1.19333	0.399502
576	0.33119	146.845	137.68			1.1487	0.413029
577	0.34673	172.944	157.984			1.19934	0.0508138
578	0.17779	25.8735	21.299			1.19934	0.29629
579	0.266372	80.1843	71.6318			1.19525	0.348117
580	0.976302	3618.12	3526.89			1.158	0.178536
581	0.358992	192.776	175.345			0.532196	0.231722
582	0.646146	1072.78	1022.42			1.16763	0.0832815
583	0.979308	3648.4	3559.56			1.15311	0.155852
584	0.163376	24.9811	16.5274			0.614795	0.123067
585	0.113715	8.19671	5.57307			1.18978	0.42672
586	0.0898022	3.23516	2.74473			1.17708	0.0928507
587	0.334123	141.371	141.371			1.10925	0.111735
588	0.0762579	2.26542	1.68071			0.885085	0.179292
589	0.131751	11.3251	8.66761			0.46355	0.163304
590	0.125936	11.7198	7.56992			0.990412	0.393196
591	1.05767	4484.25	4484.25			0.780511	0.394213
592	0.0462021	0.744917	0.373788			0.768578	0.350119
593	0.7583	1652.58	1652.58			0.604958	0.393823
594	0.359816	191.806	176.556			0.462308	0.258393
595	1.0708	4687.11	4653.34			0.654727	0.282059
596	1.084	4827.54	4827.54			0.880568	0.44443
597	1.00536	3851.22	3851.22			1.18759	0.289702
598	1.07617	4723.7	4723.7			1.19531	0.192987
599	0.773048	1750.89	1750.89			1.17089	0.136227
600	0.0804834	2.98623	1.97587			1.17089	0.364706
601	0.661797	1098.54	1098.54			0.540695	0.348912
602	0.151059	16.1655	13.0641			1.18807	0.445257
603	0.164076	20.4699	16.7406			1.1555	0.0660625
604	0.376292	212.185	201.936			1.19978	0.0522681
605	0.318621	129.183	122.592			1.19395	0.0939326
606	0.640245	1045.75	994.665			1.19395	0.399339
607	1.1799	6225.54	6225.54			1.19778	0.372812
608	1.09388	5050.05	4960.74			1.19778	0.306433
609	1.19813	6518.58	6518.58			1.19778	0.204689
610	0.396533	240.385	236.307			1.19199	0.12537
611	0.274858	89.1768	78.6985			0.480867	0.103749
612	1.1395	5607.7	5607.7			0.474225	0.163542
613	1.18317	6277.36	6277.36			0.491389	0.300081
614	1.19066	6397.39	6397.39			1.18983	0.287882
615	0.1	3.79	3.79			0.701051	0.412125
616	0.0883525	3.79	2.61395			0.475378	0.339635
617	1.15169	5789.59	5789.59			0.4825	0.253677
618	1.18851	6362.8	6362.8			1.05545	0.26412
619	1.19742	6506.91	6506.91			0.593797	0.26826
620	0.107776	6.45972	4.7446			0.492238	0.272516
621	1.071	4561.86	4655.89			0.525798	0.223185
622	0.144999	14.3721	11.554			0.484879	0.285905
623	0.160435	18.9549	15.6508			0.552304	0.19611
624	0.148026	14.8436	12.2929			0.476819	0.392128
625	0.238429	56.5065	51.3711			1.02157	0.380134
626	0.68622	1268.34	1224.7			0.698912	0.170034
627	0.514553	523.578	516.332			1.15468	0.350424
628	0.372267	210.628	195.525			1.19898	0.395656
629	0.429542	321.128	300.369			1.12268	0.158977
630	0.594241	804.762	795.293			0.737328	0.199324
631	0.588689	787.004	773.21			1.07446	0.176896
632	0.371911	207.95	194.964			0.875477	0.15725
633	0.536971	612.327	586.801			1.07866	0.1
634	0.382668	231.121	212.375			0.63515	0.156802
635	0.668044	1145.23	1129.94			1.17484	0.168012
636	0.92883	3037.03	3037.03			1.16751	0.0646643
637	0.951237	3278.55	3262.16			1.19872	0.0273828
638	0.516483	552.083	522.165			1.19824	0.035408
639	0.068776	1.99236	1.23296			0.508641	0.0752183
640	0.857332	2388.29	2388.29			0.785073	0.0869994
641	0.234484	53.9134	48.8631			0.514745	0.01913
642	0.13374	11.4542	9.06614			0.652696	0.323831
643	0.229821	50.4819	46.0051			1.18756	0.07273
644	0.198456	33.8993	29.623			0.629771	0.27289
645	0.145765	14.332	11.7382			0.65376	0.321295
646	0.160435	19.0187	15.6507			0.595143	0.347032
647	0.137739	12.5994	9.90392			0.752824	0.214291
648	0.28579	94.5851	88.4668			0.792087	0.214291
649	0.293886	102.439	96.2002			0.6256	0.20245
650	0.966359	3499.48	3420.22			0.641471	0.238904
651	0.359866	190.418	176.629			1.18344	0.373848
652	0.965006	3405.88	3405.88			1.19892	0.445825
653	0.536696	605.14	585.9			0.647993	0.396873
654	1.17798	6195.18	6195.18			1.18365	0.1
655	0.469087	418.606	391.199			0.542699	0.125946
656	0.666424	1121.74	1121.74			0.551899	0.273454
657	0.260727	75.5762	67.1731			0.551712	0.220334
658	0.695426	1274.65	1274.65			0.790146	0.210309
659	0.804063	1970.2	1970.2			1.19939	0.183937
660	1.08013	4374.5	4776			1.19939	0.133044
661	0.287835	100.666	90.3796			1.19939	0.400425
662	0.608903	867.026	855.626			0.451418	0.159189
663	0.171911	22.8175	19.2552			0.47022	0.446917
664	0.46583	383.108	383.108			0.71986	0.402814
665	0.218069	44.2549	39.3026			1.16254	0.393069
666	0.413637	268.224	268.224			1.18512	0.363762
667	0.265321	76.7595	70.7868			1.14092	0.180874
668	0.475793	408.219	408.219			0.754292	0.234918
669	0.413054	270.943	267.091			1.19277	0.210786
670	0.299253	106.559	101.567			1.17371	0.190594
671	0.201602	35.5806	31.0546			0.752388	0.211062
672	0.271059	83.9811	75.4799			0.695746	0.143601
673	1.13236	5502.94	5502.94			0.454084	0.337923
674	1.14138	5635.4	5635.4			0.526426	0.42505
675	0.441283	325.68	325.68			1.1981	0.102113
676	0.361846	189.944	179.56			1.1643	0.126581
677	0.66551	1117.13	1117.13			1.12623	0.227957
678	0.566908	694.11	690.522			1.1664	0.0638881
679	0.764351	1692.46	1692.46			0.685486	0.06083
680	0.497307	475.7	466.136			0.938696	0.0662931
681	0.188045	29.5381	25.2013			0.937051	0.0305734
682	0.501855	491.853	479.043			1.06437	0.108798
683	0.0680685	1.93625	1.1953			1.1309	0.224663
684	0.0589097	1.34484	0.774816			0.614665	0.449962
685	0.485305	433.194	433.194			1.19585	0.447589
686	1.17617	6166.67	6166.67			0.482248	0.433503
687	1.17423	6136.13	6136.13			0.482908	0.449084
688	1.19876	6528.92	6528.92			0.712731	0.0714893
689	0.63396	981.281	965.66			0.557153	0.0660624
690	1.18566	6317.12	6317.12			0.574031	0.0710074
691	1.1992	6536.03	6536.03			1.15473	0.0468599
692	0.974013	3502.14	3502.14			1.19784	0.0420088
693	1.19397	6450.84	6450.84			0.593548	0.0956181
694	1.19414	6453.64	6453.64			0.487542	0.1
695	1.17492	6147.04	6147.04			1.19564	0.0860489
696	1.14421	5761.73	5677.42			1.19995	0.0865365
697	0.532692	572.885	572.885			1.13632	0.1
698	0.825986	2146.81	2135.78			1.19283	0.0944542
699	0.294403	107.102	96.7091			1.19727	0.347259
700	1.18959	6380.14	6380.14			0.632384	0.347185
701	1.19607	6484.94	6484.94			1.19702	0.300658
702	1.18414	6292.9	6292.9			1.0461	0.313905
703	1.18414	6292.9	6292.9			1.19973	0.238187
704	1.18414	6292.9	6292.9			0.803565	0.209895
705	1.19933	6538.23	6538.23			1.14784	0.129094
706	1.14152	5637.52	5637.52			1.12652	0.272079
707	0.694998	1272.3	1272.3			0.839613	0.118992
708	0.68707	1229.25	1229.25			0.633743	0.344621
709	0.490435	453.069	447.077			1.10395	0.250399
710	0.764148	1691.11	1691.11			0.615711	0.239208
711	0.592185	787.066	787.066			1.18528	0.340406
712	0.779051	1791.99	1791.99			1.14706	0.19261
713	0.833246	2192.6	2192.6			1.19808	0.265203
714	1.19794	6515.41	6515.41			1.19946	0.209862
715	1.1988	6529.42	6529.42			1.19742	0.0820809
716	0.347749	169.832	159.381			1.19818	0.401478
717	0.252388	68.7323	60.9316			1.19415	0.434051
718	0.336592	152.759	144.528			1.1852	0.280146
719	0.371748	208.995	194.709			1.19944	0.351857
720	0.698675	1292.6	1292.6			1.19611	0.144072
721	0.723456	1435.08	1435.08			1.11397	0.111868
722	1.18662	6332.42	6332.42			0.634455	0.0875678
723	0.292636	105.032	94.9775			0.589562	0.168929
724	0.728067	1462.69	1462.69			0.466348	0.138929
725	0.676099	1182.56	1171.3			0.463302	0.23151
726	0.742935	1600.81	1554.15			0.614986	0.0684957
727	1.12824	5446.17	5443.03			0.55962	0.437119
728	0.430618	311.261	302.633			0.628226	0.162144
729	0.405875	265.988	253.406			0.500852	0.224726
730	0.186084	29.3345	24.4213			0.481344	0.277387
731	0.569271	699.193	699.193			0.520498	0.233459
732	0.707935	1344.68	1344.68			0.770217	0.283291
733	0.706292	1335.34	1335.34			0.930431	0.330435
734	1.192	6418.93	6418.93			1.07758	0.354826
735	0.66684	1123.84	1123.84			0.694754	0.444585
736	1.1823	6263.5	6263.5			0.771368	0.340593
737	0.559467	663.685	663.685			1.19481	0.299276
738	0.510782	505.064	505.064			0.522998	0.243232
739	0.635653	973.417	973.417			0.912353	0.300035
740	0.530347	565.351	565.351			1.19653	0.241635
741	0.561639	671.447	671.447			0.702175	0.0601163
742	0.386861	235.083	219.435			0.45156	0.1
743	0.72187	1425.66	1425.66			0.490599	0.125738
744	1.13661	5565.11	5565.11			0.590249	0.0864523
745	1.14184	5642.26	5642.26			1.13011	0.073646
746	0.942378	3005.61	3171.86			0.867473	0.127421
747	0.99154	3694.62	3694.62			0.694542	0.103381
748	0.693908	1266.32	1266.32			0.479835	0.0943287
749	1.17722	6183.22	6183.22			1.19831	0.240857
750	0.918482	2936.64	2936.64			1.17566	0.143944
751	1.19636	6489.75	6489.75			1.13161	0.289682
752	1.19836	6522.28	6522.28			1.18748	0.175604
753	1.1886	6364.24	6364.24			0.742947	0.245687
754	1.11945	5414.34	5316.78			1.18921	0.44876
755	1.04765	4459.48	4358.01			1.1608	0.26325
756	1.13824	5674.6	5589.1			1.18168	0.241235
757	0.539945	632.362	596.607			1.15079	0.362302
758	1.13153	5578.45	5490.88			1.19371	0.363014
759	0.524771	569.404	547.707			1.16889	0.263809
760	1.13472	5613.78	5537.41			1.18955	0.313126
761	0.528254	558.685	558.685			1.19557	0.188857
762	1.10625	5240.82	5130.99			1.19655	0.382069
763	1.1022	5196	5074.86			1.11667	0.17109
764	0.473609	402.624	402.624			1.19601	0.244594
765	0.549526	628.931	628.931			1.19856	0.0420958
766	0.213641	42.228	36.9567			1.19899	0.208138
767	0.153113	16.5592	13.6044			1.11403	0.209638
768	0.244007	60.541	55.0611			0.855204	0.294591
769	0.12338	9.21667	7.11834			1.15917	0.329096
770	0.149452	15.6932	12.6517			1.18384	0.434191
771	0.208517	38.5427	34.3609			0.475432	0.366906
772	0.0900433	3.9866	2.7669			0.482303	0.218308
773	0.103927	5.87042	4.2543			0.612999	0.213262
774	0.144302	14.262	11.3882			0.520345	0.156403
775	0.292494	101.775	94.8395			0.561738	0.386011
776	0.152094	16.4309	13.3346			0.498102	0.338253
777	0.167415	21.1954	17.7836			0.946152	0.0648477
778	0.216742	43.9152	38.5896			0.721944	0.0675705
779	0.644169	1013.07	1013.07			1.193	0.204225
780	0.50055	475.314	475.314			1.19894	0.253651
781	0.689742	1244.34	1243.65			1.19651	0.300132
782	0.320306	134.162	124.547			1.19995	0.207323
783	0.313175	124.89	116.413			1.18524	0.236098
784	0.853587	2375.82	2357.13			1.17681	0.369639
785	0.48324	446.569	427.689			1.17963	0.244376
786	0.253926	70.6404	62.0529			1.17118	0.321695
787	0.517177	525.964	524.272			0.61302	0.348945
788	0.356115	184.446	171.164			0.486662	0.212697
789	0.714774	1436.78	1384.03			0.488515	0.134222
790	1.19647	6491.54	6491.54			1.17753	0.16279
791	0.0237718	0.0339528	0.0509124			1.19932	0.312391
792	0.378225	223.844	205.064			0.741682	0.193303
793	1.19726	6504.29	6504.29			0.524329	0.210023
794	1.1938	6448.08	6448.08			0.544882	0.138213
795	1.11466	5305.98	5248.93			0.548531	0.277926
796	0.096629	3.66971	3.41949			1.1905	0.343336
797	0.62381	973.19	920.018			1.18582	0.184795
798	0.0822159	3.14488	2.10623			0.642853	0.449782
799	0.0913885	3.36069	2.89277			0.774113	0.202674
800	0.0890894	3.79	2.67989			1.19833	0.210017
801	1.19753	6508.82	6508.82			1.18026	0.0505155
802	1.12794	5438.78	5438.78			1.17446	0.357294
803	1.15677	5681.37	5866.58			1.19136	0.264095
804	1.13543	5413.37	5547.79			1.19832	0.396488
805	0.792498	1886.4	1886.4			1.19974	0.214701
806	1.14996	5763.5	5763.5			1.19311	0.0642173
807	0.724459	1441.06	1441.06			0.912141	0.423459
808	0.194535	32.4536	27.9017			0.723036	0.19395
809	0.158844	18.5433	15.1898			0.894563	0.119242
810	0.362515	186.892	180.558			1.19881	0.0667744
811	0.208357	38.6142	34.2816			0.967418	0.215325
812	0.244106	61.242	55.1286			0.679596	0.123919
813	0.242452	59.9661	54.0151			0.851612	0.1
814	0.564602	709.573	682.129			1.18444	0.371799
815	0.362838	198.951	181.041			0.657926	0.206931
816	1.18581	6319.45	6319.45			0.984758	0.257442
817	1.18447	6298.09	6298.09			0.582967	0.445143
818	1.19476	6463.63	6463.63			0.85939	0.189414
819	1.19394	6450.44	6450.44			1.19239	0.250983
820	1.1995	6540.96	6540.96			1.17124	0.184698
821	1.19398	6450.97	6450.97			1.19955	0.359567
822	1.19278	6431.66	6431.66			1.18554	0.428868
823	1.17614	6166.11	6166.11			1.18723	0.27403
824	1.15761	5879.36	5879.36			0.944173	0.191817
825	0.285067	95.6766	87.7973			0.889529	0.137488
826	1.1607	5926.53	5926.53			0.673072	0.375201
827	1.18304	6275.39	6275.39			1.17173	0.363305
828	0.160791	0.736949	15.7552			1.1946	0.365322
829	1.10316	5088.09	5088.09			0.654197	0.206087
830	1.15908	5901.72	5901.72			1.19966	0.103104
831	1.14106	5630.75	5630.75			0.556209	0.0848476
832	0.0770887	3.79	1.73625			0.91357	0.149191
833	1.1892	6373.81	6373.81			1.1503	0.0926758
834	1.18915	6373.07	6373.07			0.795887	0.0964038
835	0.787853	1880.47	1853.43			0.695269	0.159946
836	1.00866	3889.29	3889.29			0.507719	0.0927917
837	0.973623	3504.91	3497.93			0.560611	0.0224737
838	1.02266	4053.57	4053.57			0.913217	0.140287
839	0.35588	180.917	170.824			0.487662	0.142068
840	0.0633867	1.34136	0.965238			0.636031	0.0390486
841	0.377837	215.346	204.434			0.550174	0.1
842	0.374126	202.122	198.47			0.89061	0.0681106
843	0.276459	86.1016	80.0816			0.625121	0.1
844	0.241595	59.0968	53.4445			0.512314	0.372135
845	0.214103	42.1651	37.197			1.19998	0.409549
846	0.0900913	3.23873	2.77132			0.809438	0.39575
847	0.0917534	3.29976	2.92756			1.18707	0.210524
848	0.477103	411.599	411.599			0.451052	0.399151
849	0.0124514	0.0073164	0.0073164			1.1444	0.0680763
850	0.528037	557.997	557.997			0.522508	0.265006
851	0.478827	420.633	416.079			0.862214	0.131843
852	0.254498	67.1895	62.473			0.758398	0.0502941
853	0.244825	61.7023	55.6166			1.19787	0.0900404
854	0.70147	1308.18	1308.18			1.16868	0.0398041
855	0.340858	150.093	150.093			1.19962	0.379459
856	0.375395	200.496	200.496			1.19334	0.235138
857	0.367694	188.408	188.408			1.19682	0.235643
858	0.367694	3722.67	188.408			0.565989	0.260152
859	0.452319	330.662	350.73			0.580366	0.118785
860	0.264266	76.9387	69.946			1.19933	0.392305
861	0.250407	65.9428	59.5086			1.08636	0.379859
862	0.286232	95.4697	88.8779			1.16109	0.419258
863	0.496417	463.638	463.638			1.16606	0.194212
864	0.332529	145.75	139.357			1.16884	0.372508
865	0.755564	1585.44	1634.76			1.18724	0.11975
866	0.1	14.2642	3.79			0.810121	0.168545
867	0.32088	134.689	125.218			1.19089	0.173113
868	0.131563	10.9239	8.63069			0.948922	0.190796
869	0.113439	7.36535	5.53259			0.816731	0.115041
870	0.1	11.6486	3.79			1.19876	0.43043
871	0.0154981	2.80632	0.0141082			0.621611	0.0323772
872	0.667414	1171.9	1126.75			0.835578	0.0293789
873	0.289121	102.783	91.596			1.1719	0.318431
874	1.12075	5421.21	5335.4			0.505915	0.0975552
875	0.922331	3040.62	2973.72			0.582465	0.428076
876	1.15736	5925.07	5875.44			0.548968	0.0219669
877	1.13331	5601.96	5516.83			0.492842	0.280828
878	0.282632	96.4057	85.5665			0.504379	0.425494
879	0.624396	922.611	922.611			0.451476	0.305743
880	1.19434	6456.81	6456.81			0.474664	0.255608
881	0.657809	1058.56	1078.79			0.549537	0.246001
882	0.0591991	0.856322	0.786292			1.16994	0.227313
883	0.181965	29.1122	22.8349			1.18471	0.287112
884	0.12969	11.7495	8.26724			0.689035	0.137134
885	0.112301	8.6697	5.36767			0.962644	0.23547
886	0.244725	61.5719	55.549			0.554181	0.283632
887	0.846117	2295.78	2295.78			0.528721	0.341807
888	1.15305	5810.14	5810.14			1.19401	0.264532
889	1.11011	5184.92	5184.92			0.550214	0.262453
890	1.1981	6518.03	6518.03			1.10358	0.159555
891	1.1981	6518.03	6518.03			0.7772	0.291839
892	0.39419	252.765	232.143			0.596758	0.316171
893	1.14691	5717.77	5717.77			0.575646	0.315859
894	0.619513	901.138	901.138			0.531209	0.133585
895	1.1474	5725.11	5725.11			0.561649	0.195014
896	0.0585232	1.32488	0.759667			0.492553	0.165776
897	0.725245	1445.75	1445.75			0.49551	0.183183
898	0.302871	110.345	105.296			0.481663	0.358054
899	1.18227	6263.15	6263.15			1.07624	0.270198
900	0.679675	1189.99	1189.99			0.498368	0.327959
901	0.829256	2237.96	2161.25			0.72672	0.278257
902	0.672194	1151.13	1151.13			0.709638	0.436782
903	0.334747	151.61	142.164			0.872045	0.370244
904	1.19944	6539.97	6539.97			1.19962	0.295694
905	0.88132	2594.42	2594.42			1.19962	0.331322
906	1.1946	6461.18	6461.18			1.18613	0.315809
907	0.970945	3469.15	3469.15			1.18613	0.113619
908	0.0929291	3.49291	3.04154			1.17089	0.275049
909	0.160501	18.6633	15.6701			1.16249	0.0781589
910	0.122977	9.06748	7.04873			1.19181	0.0686034
911	0.156863	17.6728	14.6286			0.60582	0.088024
912	0.174299	23.562	20.0687			0.828369	0.296334
913	0.160958	18.7289	15.8044			1.19615	0.36039
914	0.483421	428.17	428.17			0.679501	0.360061
915	0.152987	16.5548	13.5708			0.688694	0.228832
916	0.631601	989.022	954.922			1.19862	0.203824
917	1.16534	5997.86	5997.86			1.19985	0.129103
918	1.18815	6356.95	6356.95			1.18685	0.134355
919	1.19681	6497	6497			1.05963	0.123249
920	1.04721	4418.67	4352.46			0.586074	0.285523
921	1.13588	5586.94	5554.39			0.598588	0.134101
922	1.09611	5062.14	4991.13			0.889896	0.234632
923	1.19258	6428.42	6428.42			0.987291	0.405896
924	0.479023	416.589	416.589			0.577491	0.20395
925	0.478712	415.779	415.779			0.981818	0.249981
926	0.546018	598.946	616.964			0.793699	0.239174
927	0.18281	26.8931	23.1547			0.863581	0.328538
928	0.284405	93.7903	87.187			0.863581	0.350857
929	0.301211	110.515	103.574			1.00885	0.288175
930	1.16494	5991.75	5991.75			0.657076	0.357558
931	1.17036	6075.71	6075.71			1.04696	0.446076
932	1.15931	5905.18	5905.18			1.13448	0.243768
933	1.15838	5890.98	5890.98			1.19466	0.383566
934	1.03519	3914.92	4204.34			1.19717	0.357666
935	0.328155	140.268	133.93			0.715838	0.35242
936	0.815255	2053.62	2053.62			1.19916	0.362281
937	1.17571	6159.42	6159.42			1.19916	0.424015
938	0.639836	992.764	992.764			1.15364	0.427407
939	0.948667	3107.39	3235.79			1.17723	0.375856
940	0.634426	967.794	967.794			0.763531	0.31767
941	1.03595	3971.24	4213.57			1.1907	0.334416
942	0.424239	301.95	289.381			0.536231	0.309288
943	0.573514	714.943	714.943			0.581779	0.436426
944	1.19398	6451.03	6451.03			0.498545	0.339788
945	0.669789	1138.82	1138.82			1.19982	0.423171
946	1.19253	6427.64	6427.64			1.17246	0.153078
947	0.754575	1628.35	1628.35			1.16235	0.0733095
948	1.19827	6520.84	6520.84			1.1977	0.0866434
949	0.696138	1278.57	1278.57			0.623193	0.0492747
950	0.769112	1724.28	1724.28			0.711987	0.1
951	1.18992	6385.39	6385.39			0.650454	0.157697
952	0.159281	18.2871	15.3155			0.487863	0.227215
953	0.13041	10.6516	8.40569			0.98271	0.10032
954	0.426176	293.363	293.363			0.65272	0.130684
955	0.223733	46.7661	42.4451			0.518012	0.229433
956	0.420947	293.892	282.697			0.459998	0.427446
957	1.19387	6449.31	6449.31			0.451266	0.152321
958	1.18964	6380.93	6380.93			0.666634	0.1
959	1.17928	6215.63	6215.63			1.1804	0.356948
960	0.91052	2860.93	2860.93			0.492597	0.398333
961	0.618965	898.747	898.747			0.731375	0.18432
962	1.19247	6426.53	6426.53			1.12906	0.423527
963	1.19999	6548.93	6548.93			1.18935	0.223174
964	1.19927	6537.2	6537.2			0.625093	0.3635
965	1.19333	6440.44	6440.44			0.778076	0.227752
966	1.1487	5751.48	5744.55			0.968306	0.152502
967	1.19934	6538.31	6538.31			0.838151	0.218531
968	1.19934	6538.31	6538.31			0.504366	0.156192
969	1.19525	6471.65	6471.65			0.901847	0.288572
970	1.158	5915.45	5885.25			0.602358	0.1
971	0.532196	601.01	571.288			0.656168	0.0726621
972	1.16763	6033.35	6033.35			0.536525	0.0559345
973	0.341164	166.375	150.498			0.69956	0.083693
974	1.15311	5810.98	5810.98			1.18221	0.156028
975	0.265618	72.7698	71.0247			0.592871	0.194844
976	0.614795	895.477	880.702			0.485295	0.0120424
977	1.18978	6383.17	6383.17			0.691854	0.339586
978	1.17708	6180.93	6180.93			0.513532	0.432564
979	1.10925	5172.82	5172.82			1.19983	0.368271
980	0.1	3.79	3.79			0.761104	0.40968
981	0.158609	18.3117	15.1225			0.732332	0.270175
982	0.134755	11.81	9.27418			1.18362	0.368154
983	0.152182	16.2286	13.3576			0.511629	0.345232
984	0.101377	5.41739	3.94869			0.596561	0.399786
985	0.0999572	5.21562	3.78513			0.822467	0.162953
986	0.885085	2627.81	2627.81			1.08511	0.276922
987	0.46355	377.51	377.51			1.0962	0.217915
988	0.335038	157.167	142.536			1.03877	0.323906
989	0.990412	3706.95	3682.03			1.091	0.352355
990	0.437886	332.575	318.215			1.10583	0.353598
991	0.780511	1830.1	1802.09			1.19938	0.328811
992	0.768578	1766.1	1720.69			1.19859	0.394161
993	0.129252	10.428	8.18373			1.14398	0.2165
994	0.282418	93.5478	85.3722			1.19658	0.0268063
995	0.164995	20.7735	17.0236			1.1896	0.381726
996	0.196182	32.9281	28.6166			1.19281	0.347738
997	0.167726	21.3401	17.8831			0.598626	0.401002
998	0.397386	244.209	237.836			0.503771	0.276178
999	0.313039	126.889	116.261			0.61349	0.317207
1000	0.124896	12.3103	7.38383			1.19643	0.421532
1001	0.0950434	3.61396	3.25391			0.543551	0.345022
1002	0.604958	839.104	839.104			0.906002	0.40588
1003	0.307612	118.893	110.319			1.19585	0.186756
1004	0.358636	178.807	174.824			1.13676	0.432128
1005	0.118111	11.0795	6.2447			0.80264	0.1
1006	0.462308	371.254	374.484			1.1975	0.112267
1007	0.654727	1063.7	1063.7			1.19494	0.0902976
1008	0.880568	2580.11	2587.78			1.19974	0.263179
1009	1.18759	6347.99	6347.99			1.18904	0.243175
1010	0.245335	75.2582	55.9649			0.721623	0.254758
1011	0.271856	83.5159	76.1474			0.49994	0.1
1012	0.33771	145.972	145.972			1.19969	0.071682
1013	1.19531	6472.68	6472.68			0.518737	0.166688
1014	1.17089	6083.98	6083.98			0.536257	0.397693
1015	1.17089	6083.98	6083.98			1.19962	0.238731
1016	0.135851	12.1372	9.50235			1.15727	0.178869
1017	0.11581	7.86442	5.88678			1.17226	0.123209
1018	0.146562	12.3366	11.9316			1.02304	0.154307
1019	0.540695	599.095	599.095			0.688974	0.357411
1020	0.274729	84.1052	78.5875			0.77833	0.154384
1021	1.18807	6355.79	6355.79			1.1872	0.0994255
1022	1.1555	5847.25	5847.25			1.19981	0.399269
1023	1.19978	6545.52	6545.52			1.1634	0.201239
1024	1.19395	6450.52	6450.52			1.1734	0.13456
1025	1.19395	6450.52	6450.52			1.19248	0.291116
1026	1.19778	6512.92	6512.92			1.19596	0.33124
1027	1.19778	6512.92	6512.92			1.19596	0.36321
1028	1.19778	6512.92	6512.92			1.16392	0.299606
1029	1.19199	6418.85	6418.85			1.19845	0.0571147
1030	0.372333	205.454	195.63			1.19432	0.0479448
1031	0.403324	254.783	248.657			0.879454	0.397382
1032	0.354169	176.772	168.373			1.19474	0.20576
1033	0.398476	249.086	239.798			1.14155	0.1
1034	0.480867	421.419	421.419			0.897904	0.179314
1035	0.474225	404.196	404.196			1.19676	0.34499
1036	0.491389	449.693	449.693			0.641309	0.237555
1037	1.18983	6384	6384			0.844678	0.166846
1038	0.441483	330.837	326.123			0.63927	0.169134
1039	0.701051	1305.83	1305.83			0.86897	0.182467
1040	0.368294	189.332	189.332			0.729894	0.319867
1041	0.475378	407.873	407.153			1.18622	0.168078
1042	0.4825	425.727	425.727			0.654703	0.204636
1043	1.05545	4084.99	4456.09			1.18696	0.383849
1044	0.593797	793.513	793.513			0.520609	0.333664
1045	0.492238	452.027	452.027			1.15338	0.297334
1046	0.525798	550.931	550.931			1.16052	0.282014
1047	0.39883	250.705	240.437			1.18435	0.209943
1048	0.484879	436.934	432.054			0.916478	0.220095
1049	0.552304	638.519	638.519			1.10936	0.43289
1050	0.476819	415.13	410.866			1.10936	0.386491
1051	0.302255	109.329	104.655			1.1183	0.422323
1052	0.258347	74.8178	65.3507			1.1619	0.361845
1053	0.18239	22.9953	22.9953			1.1987	0.382375
1054	0.137674	11.9152	9.89001			0.72825	0.226477
1055	0.346894	162.251	158.209			0.740899	0.401042
1056	1.02157	3561.59	4040.52			0.45	0.1
1057	0.698912	1293.92	1293.92			0.496479	0.1
1058	1.15468	5834.8	5834.8			0.472282	0.1
1059	1.19898	6532.5	6532.5			0.613223	0.206299
1060	1.12268	5362.92	5362.92			0.530302	0.0771355
1061	0.737328	1519.22	1519.22			0.455938	0.358123
1062	1.07446	4758.8	4701.19			0.558348	0.24627
1063	0.875477	2582.93	2543.16			0.626766	0.177174
1064	1.07866	4844.29	4756.61			1.1763	0.175744
1065	0.63515	1006.31	971.111			0.643729	0.113512
1066	1.17484	6145.73	6145.73			0.70883	0.250561
1067	1.16751	6031.47	6031.47			0.740607	0.338758
1068	1.19872	6528.16	6528.16			0.604006	0.369924
1069	1.19824	6520.31	6520.31			0.479535	0.300573
1070	0.508641	512.656	498.738			0.781385	0.391613
1071	0.785073	1833.88	1833.88			0.530945	0.227102
1072	0.514745	524.739	516.911			0.615471	0.287624
1073	0.652696	1053.83	1053.83			0.471109	0.370273
1074	1.18756	6347.57	6347.57			0.608412	0.060175
1075	0.222432	46.7986	41.7092			0.478353	0.224276
1076	0.102446	5.61214	4.07494			0.660739	0.135966
1077	0.191565	31.5311	26.6433			0.664642	0.208246
1078	0.295626	104.319	97.9191			0.478967	0.132588
1079	0.15082	16.2402	13.0022			0.525198	0.226762
1080	0.400924	247.938	244.244			0.852067	0.414418
1081	0.0729824	2.31557	1.47331			0.752713	0.3023
1082	0.124755	9.46017	7.35897			1.13963	0.387143
1083	0.629771	946.646	946.646			0.476816	0.362284
1084	0.65376	1058.99	1058.99			0.796919	0.294508
1085	0.269959	83.3961	74.5645			0.652238	0.199236
1086	0.595143	798.921	798.921			0.591241	0.0879216
1087	0.15127	16.2152	13.1189			0.811629	0.128658
1088	0.752824	1617.04	1617.04			0.792605	0.267376
1089	0.297583	108.808	99.8767			1.10106	0.140601
1090	0.792087	1883.46	1883.46			0.507478	0.152548
1091	0.6256	927.962	927.962			0.473075	0.442496
1092	0.192981	31.9238	27.2383			0.529486	0.365314
1093	0.0993534	3.79	3.71696			0.60555	0.263208
1094	0.641471	1000.39	1000.39			0.513294	0.225767
1095	1.18344	6281.67	6281.67			0.579664	0.275772
1096	1.19892	6531.41	6531.41			0.467192	0.427717
1097	0.647993	1031.22	1031.22			1.03599	0.320945
1098	0.392248	236.543	228.729			1.0389	0.37842
1099	0.277183	88.8	80.7125			0.948186	0.441196
1100	1.18365	6285.1	6285.1			1.19395	0.317111
1101	0.542699	605.781	605.781			1.1844	0.0699929
1102	0.323809	134.313	128.678			0.648961	0.0774675
1103	0.340947	156.587	150.211			1.08483	0.236046
1104	0.287447	96.6288	90.0141			0.966045	0.285417
1105	0.337064	153.588	145.137			1.13259	0.283857
1106	0.551899	637.116	637.116			1.19709	0.394872
1107	0.551712	636.467	636.467			0.468667	0.39048
1108	0.22518	0.327113	43.2739			1.07656	0.0630736
1109	0.0186783	0.10875	0.0246974			1.19323	0.170863
1110	0.091025	3.27736	2.85839			0.661709	0.16531
1111	0.0820667	2.55805	2.09479			1.19203	0.111262
1112	0.0387144	0.0261964	0.219916			1.19736	0.327698
1113	0.1	3.79	3.79			0.61438	0.0747909
1114	0.1	3.79	3.79			1.19727	0.374988
1115	0.0658916	1.75738	1.08425			1.18942	0.215039
1116	0.0693632	2.01352	1.26481			1.1887	0.36142
1117	0.1	3.79	3.79			1.17613	0.3704
1118	0.790146	1869.65	1869.65			1.19291	0.32381
1119	0.165362	17.6988	17.1375			0.836734	0.152778
1120	0.392932	237.462	229.928			0.488738	0.0724678
1121	0.208345	35.459	34.2757			0.671131	0.1
1122	0.0996612	3.79	3.7516			0.985773	0.35796
1123	1.19939	6539.18	6539.18			0.644304	0.261438
1124	1.19939	6539.18	6539.18			0.56721	0.442741
1125	1.19939	6539.18	6539.18			0.638478	0.387499
1126	0.098932	4.28945	3.66986			1.19649	0.446854
1127	0.181867	31.837	22.7981			0.533384	0.311975
1128	0.0633808	1.13574	0.964965			0.635743	0.405442
1129	0.0684708	1.48046	1.21662			1.19861	0.431221
1130	0.451418	367.517	348.639			1.17903	0.284185
1131	0.47022	394.041	394.041			0.589292	0.203479
1132	0.71986	1413.79	1413.79			0.61	0.22627
1133	1.16254	5954.71	5954.71			1.19815	0.28935
1134	1.18512	6308.48	6308.48			0.486168	0.138267
1135	1.14092	5628.72	5628.72			0.482921	0.154278
1136	0.754292	1626.51	1626.51			0.501262	0.149207
1137	0.0436012	0.3271	0.314148			0.987488	0.441415
1138	1.19277	6431.39	6431.39			1.19699	0.314791
1139	1.17371	6128.06	6128.06			1.19912	0.402468
1140	0.752388	1525.4	1614.23			0.736178	0.301582
1141	0.695746	1299.31	1276.41			1.19995	0.285679
1142	0.343088	163.539	153.058			1.18974	0.113754
1143	0.364526	192.498	183.58			1.19987	0.0842829
1144	0.382448	219.949	212.011			0.748558	0.148311
1145	0.454084	360.455	354.853			1.19441	0.0914272
1146	0.373639	206.668	197.694			1.02869	0.1
1147	0.0606811	1.23469	0.846838			0.580872	0.305851
1148	0.0511294	0.519547	0.506585			1.17094	0.163003
1149	0.1	3.79	3.79			0.705234	0.210663
1150	0.125239	9.67957	7.44483			1.17004	0.148534
1151	0.32861	134.488	134.488			1.11147	0.362448
1152	0.228962	52.5516	45.4917			1.12224	0.287776
1153	0.334127	149.591	141.375			0.579486	0.381269
1154	0.378308	212.406	205.2			1.17187	0.379427
1155	0.526426	552.905	552.905			0.903996	0.346659
1156	0.259612	73.3166	66.3152			1.14344	0.309482
1157	1.1981	6518.02	6518.02			0.676978	0.159674
1158	1.1643	6056.59	5981.89			0.724233	0.0606491
1159	1.12623	5515.45	5414			1.19839	0.1
1160	1.1664	6072.45	6014.31			0.872016	0.0484136
1161	0.685486	1220.77	1220.77			1.16959	0.415439
1162	0.938696	3134.83	3134.83			1.16959	0.1
1163	0.937051	3118.38	3118.38			1.11244	0.0955713
1164	1.06437	4636.65	4569.98			1.19471	0.174589
1165	1.1309	5539.08	5481.69			0.484986	0.319175
1166	0.614665	913.53	880.146			1.17235	0.129167
1167	1.19585	6481.45	6481.45			1.1833	0.265016
1168	0.283658	96.0759	86.5015			0.999448	0.290661
1169	0.423782	296.031	288.447			0.539654	0.157782
1170	0.482248	425.06	425.06			0.605957	0.366234
1171	0.482908	426.809	426.809			0.799575	0.200227
1172	0.712731	1372.19	1372.19			1.09031	0.140565
1173	0.557153	655.484	655.484			0.653774	0.160441
1174	0.574031	716.876	716.876			0.878186	0.397696
1175	1.15473	5835.49	5835.49			0.694022	0.30856
1176	1.19784	6513.85	6513.85			0.684417	0.12365
1177	0.593548	792.514	792.514			0.750669	0.277027
1178	0.487542	464.727	439.212			0.578398	0.215783
1179	1.19564	6477.94	6477.94			1.17504	0.0541645
1180	1.19995	6548.36	6548.36			0.691082	0.236937
1181	1.13632	5560.8	5560.8			0.508091	0.228292
1182	1.19283	6432.38	6432.38			0.51264	0.0937098
1183	1.19727	6504.47	6504.47			0.963341	0.120056
1184	0.632384	958.48	958.48			1.16555	0.342606
1185	1.19702	6500.37	6500.37			1.17472	0.232776
1186	1.0461	4338.73	4338.73			0.877985	0.437513
1187	1.19973	6544.69	6544.69			0.841287	0.227639
1188	0.803565	1966.53	1966.53			0.899315	0.0680432
1189	1.14784	5833.09	5731.68			1.12051	0.069167
1190	1.12652	5532.67	5418.17			0.739772	0.0979011
1191	0.839613	2318.16	2243.25			1.19999	0.299908
1192	0.633743	1016.99	964.669			0.888824	0.316551
1193	1.10395	5225.65	5099.09			0.851297	0.329835
1194	0.615711	932.068	884.645			0.876199	0.233732
1195	0.421082	297.737	282.97			0.962587	0.421218
1196	0.167129	21.3768	17.6928			1.18934	0.275003
1197	1.18528	5880.6	6311.03			0.454554	0.252267
1198	0.43031	320.241	301.983			1.19941	0.252267
1199	1.14706	5720.01	5720.01			0.612963	0.392623
1200	1.19808	6517.72	6517.72			0.774415	0.4379
1201	1.19946	6540.33	6540.33			0.506659	0.283393
1202	1.19742	6507.03	6507.03			0.640303	0.225253
1203	1.19818	6519.44	6519.44			0.909337	0.370904
1204	1.19415	6453.88	6453.88			1.17742	0.108843
1205	1.1852	6309.8	6309.8			1.16209	0.1
1206	1.19944	6539.9	6539.9			0.894589	0.0916557
1207	1.19611	6485.59	6485.59			1.19994	0.310894
1208	1.11397	5239.14	5239.14			1.1964	0.16381
1209	0.634455	967.923	967.923			0.743123	0.332008
1210	0.296421	98.7108	98.7108			1.1883	0.350217
1211	0.145485	14.6829	11.6706			1.1984	0.178471
1212	0.262305	75.6335	68.4004			1.19521	0.160579
1213	0.589562	777.08	776.653			0.658303	0.36101
1214	0.330867	149.692	137.277			0.495278	0.251664
1215	0.199127	33.9801	29.9247			0.621812	0.398979
1216	0.190257	30.364	26.1013			0.663881	0.188562
1217	0.288248	97.2592	90.7688			1.18942	0.146989
1218	0.176462	24.6771	20.8253			0.67881	0.094427
1219	0.466348	387.485	384.387			1.17181	0.0532698
1220	0.239727	57.7785	52.2141			1.19906	0.228811
1221	0.347193	166.309	158.618			1.00173	0.160225
1222	0.352431	171.034	165.906			0.950119	0.376139
1223	0.463302	377.207	376.905			1.05323	0.394097
1224	0.336118	155.77	143.917			1.1994	0.324952
1225	0.326338	146.101	131.717			1.17601	0.0938904
1226	0.109138	5.43094	4.92679			1.18409	0.109048
1227	0.614986	881.528	881.528			0.650571	0.106406
1228	0.55962	689.777	664.232			0.860029	0.0880139
1229	0.628226	939.696	939.696			0.724959	0.1
1230	0.403479	261.294	248.944			0.524191	0.165563
1231	0.373709	210.61	197.807			0.504777	0.0512787
1232	0.500852	489.782	476.176			0.651528	0.0789643
1233	0.183634	27.9033	23.4692			1.19181	0.29777
1234	0.446243	340.551	336.786			1.07257	0.242712
1235	0.441243	329.723	325.592			1.03218	0.0963429
1236	0.371773	202.168	194.747			1.05544	0.166776
1237	0.481344	432.325	422.673			0.939248	0.24263
1238	0.140708	13.1521	10.5583			1.1919	0.269419
1239	0.298083	100.381	100.381			0.828605	0.183054
1240	0.520498	534.438	534.438			0.49406	0.112627
1241	0.770217	1781.55	1731.73			1.07351	0.163751
1242	0.930431	3129.21	3052.75			0.552307	0.106601
1243	1.07758	4742.28	4742.28			1.10153	0.0954837
1244	0.388965	228.761	223.035			1.19973	0.132205
1245	0.694754	1283.79	1270.96			1.1304	0.0876685
1246	0.446427	357.729	337.202			1.14704	0.0781838
1247	0.771368	1739.5	1739.5			1.19565	0.303574
1248	1.19481	6464.46	6464.46			0.697257	0.220649
1249	0.522998	542.174	542.174			0.547227	0.258905
1250	0.912353	2775.82	2878.25			0.637504	0.28575
1251	1.19653	6492.46	6492.46			0.697924	0.244587
1252	0.702175	1312.63	1312.13			0.722949	0.221829
1253	0.45156	357.184	348.969			0.601687	0.445474
1254	0.490599	454.176	447.528			1.18155	0.282437
1255	0.06637	3.79	1.10804			1.19101	0.284739
1256	0.590249	785.285	779.372			1.18532	0.263704
1257	1.13011	5515.59	5470.23			0.779577	0.41782
1258	0.867473	2505.31	2474.04			0.586528	0.282902
1259	0.694542	1322.14	1269.8			1.19894	0.321924
1260	0.479835	446.567	418.711			0.717133	0.229071
1261	1.19831	6521.44	6521.44			0.458728	0.413037
1262	1.17566	6158.6	6158.6			1.18231	0.268635
1263	1.13161	5492.04	5492.04			0.652549	0.433891
1264	1.18748	6346.27	6346.27			1.19161	0.369584
1265	0.742947	1554.22	1554.22			1.19161	0.385037
1266	1.18921	6374.09	6374.09			0.660449	0.431137
1267	1.1608	5928.05	5928.05			0.822686	0.0489329
1268	1.18168	6253.77	6253.77			0.919439	0.0480066
1269	1.15079	5776.04	5776.04			1.11096	0.257597
1270	1.19371	6446.71	6446.71			1.07142	0.424829
1271	1.16889	6072.27	6052.8			1.1298	0.397218
1272	1.18955	6379.48	6379.48			1.14737	0.336124
1273	1.19557	6476.85	6476.85			1.18711	0.436929
1274	1.19655	6492.76	6492.76			1.19993	0.408055
1275	1.11667	5336.49	5277.35			1.19198	0.438924
1276	1.19601	6484.01	6484.01			1.19794	0.407735
1277	1.19856	6525.57	6525.57			1.19557	0.438133
1278	1.19899	6532.63	6532.63			1.19557	0.408082
1279	1.11403	5240.01	5240.01			0.735806	0.287659
1280	0.855204	2390.3	2370.55			1.14107	0.151908
1281	1.15917	5903.04	5903.04			1.12605	0.101255
1282	1.18384	6288.05	6288.05			0.674521	0.229401
1283	0.475432	407.29	407.29			0.494679	0.328135
1284	0.482303	425.206	425.206			0.969649	0.337674
1285	0.612999	873.01	873.01			1.16757	0.207141
1286	0.520345	533.965	533.965			1.18817	0.187145
1287	0.561738	671.801	671.801			0.620656	0.427288
1288	0.498102	468.374	468.374			1.19824	0.0540843
1289	0.946152	3210.13	3210.13			1.16409	0.1
1290	0.721944	1426.1	1426.1			0.561251	0.0917868
1291	1.193	6435.24	6435.24			0.513257	0.254049
1292	1.19894	6531.84	6531.84			1.1966	0.1
1293	1.19651	6492.15	6492.15			0.523206	0.0812801
1294	1.19995	6548.25	6548.25			0.61117	0.136745
1295	1.18524	6310.48	6310.48			0.511499	0.0884317
1296	1.17681	6176.75	6176.75			1.14763	0.21619
1297	1.17963	6221.29	6221.29			0.550437	0.16646
1298	1.17118	6088.44	6088.44			0.601554	0.139497
1299	0.61302	874.919	873.1			1.19776	0.211221
1300	0.486662	436.84	436.84			0.828974	0.348329
1301	0.488515	441.847	441.847			0.729427	0.168908
1302	1.17753	6188.06	6188.06			1.17294	0.141907
1303	1.19932	6537.95	6537.95			0.497867	0.419615
1304	0.741682	1546.3	1546.3			0.742914	0.320358
1305	0.524329	547.492	546.326			0.644216	0.38379
1306	0.181902	26.7971	22.8114			1.19361	0.367329
1307	0.544882	613.121	613.121			0.635902	0.185773
1308	0.353844	173.602	167.909			0.768301	0.198074
1309	0.231526	53.2214	47.0368			1.19417	0.185655
1310	0.548531	625.523	625.523			0.877424	0.151281
1311	0.182229	26.9658	22.9347			1.18673	0.268646
1312	0.248492	64.7064	58.1538			1.11799	0.189252
1313	0.239798	57.5639	52.2609			0.707617	0.338452
1314	1.1905	6394.73	6394.73			1.1996	0.319529
1315	1.18582	6319.64	6319.64			0.664105	0.212534
1316	0.642853	1006.87	1006.87			1.18601	0.14449
1317	0.774113	1758.14	1758.14			0.635651	0.213718
1318	0.377002	216.626	203.081			1.17963	0.233952
1319	1.19833	6521.89	6521.89			0.738125	0.0186595
1320	1.18026	6231.2	6231.2			0.814095	0.141269
1321	1.17446	6139.79	6139.79			0.636099	0.229555
1322	1.19136	6408.65	6408.65			0.47983	0.163342
1323	1.19832	6521.62	6521.62			0.562293	0.398014
1324	1.19974	6544.86	6544.86			1.18088	0.311245
1325	1.19311	6437.02	6437.02			0.534081	0.215901
1326	0.912141	2920.79	2876.24			1.1765	0.391328
1327	0.723036	1472.17	1432.58			0.536868	0.249653
1328	0.894563	2738.25	2713.14			0.536868	0.242919
1329	1.19881	6529.57	6529.57			0.536868	0.16507
1330	0.967418	3339.35	3431.48			1.02392	0.179341
1331	0.679596	1189.57	1189.57			1.02201	0.423027
1332	0.851612	2271.71	2340.8			1.13071	0.21194
1333	1.18444	6297.7	6297.7			1.19961	0.361695
1334	0.657926	1079.37	1079.37			1.19619	0.302189
1335	0.984758	3494.52	3619.33			1.17548	0.214376
1336	0.582967	750.883	750.883			1.17548	0.239693
1337	0.132146	11.2773	8.74587			1.19982	0.291241
1338	0.85939	2357.1	2405.52			0.761538	0.280757
1339	1.19239	6425.34	6425.34			0.593244	0.256615
1340	0.213018	42.0617	36.6346			0.670011	0.36251
1341	0.346275	165.197	157.363			0.716317	0.233218
1342	1.17124	6089.46	6089.46			0.920733	0.427792
1343	0.331928	144.448	138.602			1.1835	0.363046
1344	1.19955	6541.81	6541.81			1.16991	0.113416
1345	0.301011	111.127	103.368			1.06141	0.331747
1346	0.237043	56.1098	50.4801			1.19912	0.380225
1347	1.18554	6315.22	6315.22			0.564934	0.319358
1348	1.18723	6342.33	6342.33			0.668791	0.128726
1349	0.944173	3190.02	3190.02			1.17331	0.29388
1350	0.889529	2667.59	2667.59			0.466361	0.430233
1351	0.673072	1155.64	1155.64			0.481946	0.116356
1352	1.17173	6097.01	6097.01			0.693176	0.126587
1353	1.1946	6461.04	6461.04			1.19913	0.0679042
1354	0.654197	1061.12	1061.12			0.96293	0.147281
1355	1.19966	6543.62	6543.62			0.987407	0.077114
1356	0.556209	652.158	652.158			1.01848	0.123418
1357	0.91357	2889.78	2889.78			1.18726	0.0942999
1358	1.1503	5810.25	5768.57			0.924423	0.189873
1359	0.21555	44.5198	37.9562			1.00531	0.225015
1360	0.795887	1910.71	1910.71			0.460661	0.232365
1361	0.695269	1334.28	1273.79			0.69352	0.251555
1362	0.431059	325.914	303.564			0.717564	0.203391
1363	0.507719	523.947	496.032			0.569375	0.158383
1364	0.560611	667.766	667.766			1.03358	0.316171
1365	0.232356	52.8287	47.5444			0.903722	0.210501
1366	0.164009	20.0673	16.7202			1.00008	0.0859683
1367	0.166517	20.7218	17.4992			0.999294	0.308263
1368	0.913217	2245.27	2886.43			0.498985	0.196763
1369	0.21974	45.0007	40.2128			0.852115	0.230599
1370	0.160745	19.3303	15.7416			0.664641	0.210518
1371	0.444518	339.374	332.894			1.02934	0.152211
1372	0.217256	44.9331	38.8646			0.680756	0.143006
1373	0.487662	440.444	439.538			0.564226	0.389849
1374	0.166198	21.167	17.3988			0.49104	0.073486
1375	0.636031	849.334	975.155			1.07621	0.037245
1376	0.0739604	2.39759	1.53334			1.14488	0.106632
1377	0.263375	76.011	69.2406			0.499024	0.0799489
1378	0.550174	663.273	631.161			0.798952	0.184754
1379	0.89061	1443.43	2677.33			0.792618	0.131939
1380	0.315915	132.721	119.495			1.19758	0.288302
1381	0.625121	922.908	925.83			1.19999	0.305426
1382	0.512314	538.894	509.621			0.697627	0.106023
1383	1.19998	6548.74	6548.74			0.474314	0.268212
1384	0.809438	2080.58	2009.97			0.474907	0.441598
1385	1.18707	6339.68	6339.68			0.456615	0.242617
1386	0.451052	347.791	347.791			0.502278	0.1
1387	1.1444	5615.97	5680.38			0.62861	0.131803
1388	0.0658206	1.93239	1.08075			0.492303	0.357237
1389	0.522508	571.746	540.653			0.774669	0.145263
1390	0.129614	10.367	8.25259			0.487632	0.0697254
1391	0.862214	2429.32	2429.32			0.513154	0.401024
1392	0.758398	1653.22	1653.22			0.542703	0.117639
1393	0.110404	5.29157	5.10032			1.19214	0.075875
1394	0.108883	5.7355	4.89242			1.19604	0.0795455
1395	0.1	0.00510687	3.79			0.99312	0.15921
1396	1.19787	6514.33	6514.33			1.19496	0.283979
1397	1.16868	6049.55	6049.55			1.1984	0.272962
1398	1.19962	6542.88	6542.88			1.19918	0.303203
1399	1.19334	6440.75	6440.75			1.17554	0.0993349
1400	1.19682	6497.25	6497.25			1.15558	0.239004
1401	0.325526	139.129	130.736			0.461163	0.33317
1402	0.565989	687.17	687.17			0.612461	0.213051
1403	0.580366	740.877	740.877			1.16338	0.204472
1404	1.19933	6538.19	6538.19			1.16919	0.301407
1405	0.4463	336.915	336.915			1.18505	0.0631414
1406	0.431508	304.512	304.512			0.641673	0.0468347
1407	1.08636	4976.58	4859.12			0.574102	0.0686123
1408	0.1	3.79	3.79			0.602094	0.0115169
1409	1.16109	5982.06	5932.47			0.494718	0.0596196
1410	0.181522	25.389	22.6688			1.19306	0.0934674
1411	0.112374	6.92073	5.37817			1.0441	0.30442
1412	0.1	0.0198802	3.79			0.532409	0.148218
1413	1.16606	6008.96	6008.96			0.50284	0.431176
1414	1.16884	6052	6052			1.15007	0.0906538
1415	1.18724	6342.35	6342.35			1.18894	0.0612831
1416	0.810121	2015.06	2015.06			1.19887	0.144197
1417	1.19089	6401.12	6401.12			1.19931	0.0819423
1418	0.948922	3238.4	3238.4			1.16269	0.0908387
1419	0.816731	2064.79	2064.79			1.19315	0.296095
1420	1.19876	6528.88	6528.88			1.1999	0.429494
1421	0.621611	910.321	910.321			1.19945	0.237687
1422	0.835578	2211.06	2211.06			1.19432	0.272097
1423	0.331427	143.543	137.975			1.19517	0.357515
1424	0.148852	15.0377	12.4999			1.19879	0.28811
1425	0.10924	6.60695	4.94072			1.13983	0.333292
1426	0.0881373	3.71411	2.59489			1.19601	0.245328
1427	0.133888	11.2525	9.09628			1.19492	0.235086
1428	0.0954449	4.58623	3.29531			1.18852	0.445793
1429	0.354893	180.682	169.408			0.900526	0.260311
1430	1.1719	6099.75	6099.75			1.1819	0.0986381
1431	0.0145117	0.0115823	0.0115823			1.19276	0.258234
1432	0.017097	0.0169949	0.018941			0.481497	0.197594
1433	0.0644747	1.46724	1.0158			0.648432	0.254075
1434	0.0763043	2.6018	1.68379			0.672554	0.190871
1435	0.505915	490.764	490.764			0.599452	0.207633
1436	0.102807	5.0233	4.11818			0.553483	0.150664
1437	0.1	3.79	3.79			1.17567	0.166964
1438	0.057939	1.29318	0.737145			0.705374	0.15291
1439	0.30474	113.91	107.258			0.649187	0.399228
1440	0.1	3.79	3.79			0.638445	0.249583
1441	0.303219	108.765	105.659			0.60405	0.10172
1442	0.237312	55.1215	50.6521			0.62492	0.224554
1443	0.364917	184.172	184.172			0.71632	0.14275
1444	0.582465	748.943	748.943			0.80753	0.232403
1445	0.362713	188.918	180.854			0.605986	0.281685
1446	0.548968	627.019	627.019			0.765271	0.237338
1447	0.112325	7.18614	5.37114			0.811436	0.271674
1448	0.492842	453.693	453.693			0.558985	0.165752
1449	0.504379	486.306	486.306			0.592311	0.209412
1450	0.277915	88.3103	81.3531			0.583266	0.430676
1451	0.340055	154.115	149.034			0.486986	0.19747
1452	0.451476	348.774	348.774			0.586687	0.199526
1453	0.474664	405.32	405.32			0.570517	0.179907
1454	0.549537	628.97	628.97			0.571416	0.11154
1455	0.125954	9.82581	7.57318			0.676028	0.242882
1456	1.16994	6069.18	6069.18			0.458422	0.0692743
1457	1.18471	6301.89	6301.89			0.980599	0.0730407
1458	0.689035	1239.84	1239.84			1.1975	0.0727472
1459	0.399502	254.042	241.655			0.834526	0.124879
1460	0.962644	3380.93	3380.93			1.19778	0.124288
1461	0.413029	267.043	267.043			1.17423	0.391629
1462	0.0508138	0.531335	0.497261			1.19989	0.0792313
1463	0.554181	645.05	645.05			1.18675	0.100581
1464	0.29629	106.395	98.5801			0.463036	0.334423
1465	0.528721	560.17	560.17			0.689537	0.379601
1466	0.348117	171.233	159.888			1.12499	0.201956
1467	0.178536	25.4274	21.5683			0.643318	0.309867
1468	0.231722	52.7132	47.1564			0.628609	0.138886
1469	0.0832815	3.25961	2.1892			0.641696	0.414877
1470	1.19401	6451.47	6451.47			0.574261	0.403387
1471	0.155852	17.4578	14.3476			1.19881	0.143558
1472	0.123067	9.21579	7.06419			1.19711	0.352588
1473	0.42672	308.103	294.488			1.18982	0.309343
1474	0.0928507	3.1051	3.03386			1.19901	0.443666
1475	0.111735	5.35141	5.28703			1.17458	0.434084
1476	0.179292	25.7527	21.8436			1.18494	0.036264
1477	0.163304	17.1177	16.5055			0.623517	0.449951
1478	0.393196	230.461	230.391			1.19093	0.210271
1479	0.550214	650.155	631.296			1.18321	0.0209599
1480	1.10358	5093.93	5093.93			1.19956	0.417654
1481	0.7772	1802.59	1779.26			1.19998	0.441252
1482	0.596758	805.441	805.441			0.610409	0.294002
1483	0.394213	234.795	232.184			1.19855	0.292063
1484	0.575646	722.947	722.947			1.1907	0.101483
1485	0.531209	568.113	568.113			1.19974	0.418797
1486	0.561649	671.482	671.482			1.16064	0.0251174
1487	0.492553	452.894	452.894			1.14052	0.221279
1488	0.49551	461.102	461.102			0.95799	0.189768
1489	0.481663	423.514	423.514			0.62135	0.0567159
1490	1.07624	4724.59	4724.59			1.17935	0.159552
1491	0.498368	469.126	469.126			0.625401	0.284696
1492	0.72672	1383.44	1454.59			0.858946	0.0261089
1493	0.709638	1354.41	1354.41			0.565645	0.116119
1494	0.872045	2513.37	2513.37			1.13943	0.0229062
1495	1.19962	6542.98	6542.98			0.478557	0.19535
1496	1.19962	6542.98	6542.98			0.533673	0.128651
1497	1.18613	6324.72	6324.72			0.626368	0.141527
1498	1.18613	6324.72	6324.72			1.19934	0.0195162
1499	1.17089	6083.98	6083.98			0.790348	0.112466
1500	1.16249	5953.99	5953.99			0.970079	0.1
1501	1.19181	6415.94	6415.94			0.729126	0.175099
1502	0.60582	842.693	842.693			1.12305	0.0744698
1503	0.828369	2154.32	2154.32			1.08785	0.1
1504	1.19615	6486.24	6486.24			0.531422	0.343718
1505	0.679501	1189.07	1189.07			1.10516	0.203735
1506	0.688694	1237.99	1237.99			1.15316	0.366102
1507	1.19862	6526.48	6526.48			0.995905	0.274602
1508	0.350119	168.79	162.662			0.538238	0.15335
1509	1.19985	6546.68	6546.68			0.717403	0.272006
1510	1.18685	6336.18	6336.18			0.513862	0.349962
1511	1.05963	4562.32	4509.24			0.618517	0.200987
1512	0.586074	762.952	762.952			0.504678	0.0285302
1513	0.598588	846.962	812.874			0.737865	0.168463
1514	0.889896	2696.67	2670.9			1.1974	0.0239219
1515	0.987291	3647.33	3647.33			0.561211	0.42492
1516	0.577491	756.717	729.919			0.866802	0.15744
1517	0.981818	3679.64	3587.01			0.970527	0.176138
1518	0.793699	1948.81	1894.99			1.177	0.281645
1519	0.393823	250.8	231.496			0.9364	0.276988
1520	0.863581	2523.65	2440.89			0.46588	0.026186
1521	0.863581	2523.65	2440.89			0.879091	0.407627
1522	1.00885	3994.37	3891.55			0.701097	0.356402
1523	0.657076	1130.53	1075.19			0.810674	0.337197
1524	1.04696	4463.25	4349.39			1.1623	0.287629
1525	1.13448	5533.91	5533.91			0.862253	0.176572
1526	1.19466	6462.09	6462.09			0.896515	0.421601
1527	1.19717	6502.97	6502.97			0.980631	0.168345
1528	0.715838	1412.65	1390.22			0.629271	0.341062
1529	1.19916	6535.38	6535.38			0.830622	0.327219
1530	1.19916	6535.38	6535.38			0.594182	0.430263
1531	1.15364	5840.21	5818.97			0.504277	0.0186559
1532	1.17723	6183.41	6183.41			0.645549	0.240676
1533	0.763531	1687.01	1687.01			0.63158	0.107501
1534	1.1907	6397.98	6397.98			0.481696	0.1
1535	0.258393	71.8473	65.3857			0.471538	0.0342334
1536	0.536231	584.381	584.381			0.710402	0.128843
1537	0.581779	746.3	746.3			1.18817	0.371262
1538	0.498545	469.628	469.628			1.19439	0.221828
1539	0.282059	91.6767	85.0468			1.19379	0.446217
1540	1.19982	6546.19	6546.19			1.09858	0.367541
1541	1.17246	6108.41	6108.41			1.19036	0.321782
1542	1.16235	5951.8	5951.8			1.19036	0.336043
1543	1.1977	6511.56	6511.56			1.19936	0.33335
1544	0.623193	917.289	917.289			1.19964	0.106281
1545	0.711987	1367.9	1367.9			0.475852	0.365442
1546	0.650454	1091.99	1043.01			1.19904	0.410353
1547	0.487863	468.226	440.08			1.17866	0.336397
1548	0.44443	354.119	332.696			0.66597	0.445807
1549	0.289702	92.1493	92.1493			1.19838	0.364529
1550	0.192987	32.2457	27.241			1.16856	0.118233
1551	0.98271	3660.52	3596.79			1.19159	0.21394
1552	0.65272	1084.09	1053.95			1.13985	0.313194
1553	0.518012	526.815	526.815			1.14163	0.1
1554	0.136227	12.1847	9.58142			1.1783	0.167454
1555	0.459998	369.162	368.899			0.983173	0.420436
1556	0.451266	348.288	348.288			1.08412	0.0916785
1557	0.364706	189.557	183.852			0.733618	0.219252
1558	0.348912	168.417	160.985			0.985564	0.26463
1559	0.666634	1129.82	1122.8			1.19129	0.408553
1560	1.1804	6233.37	6233.37			1.1911	0.0788411
1561	0.492597	480.333	453.016			1.1967	0.201834
1562	0.445257	359.666	334.557			1.19967	0.1
1563	0.0660625	37.147	1.09271			1.19991	0.328586
1564	0.0522681	1.86511	0.541188			1.19485	0.252434
1565	0.0939326	3.79	3.14115			1.18179	0.237997
1566	0.731375	1533.72	1482.72			0.871503	0.359956
1567	0.399339	259.085	241.359			1.05475	0.400833
1568	1.12906	5454.96	5454.96			0.987566	0.182583
1569	1.18935	6376.27	6376.27			1.19728	0.169451
1570	0.625093	925.708	925.708			1.19964	0.0823799
1571	0.778076	1840.96	1785.28			1.18508	0.341223
1572	0.968306	3539.61	3440.94			1.04185	0.0833238
1573	0.372812	213.347	196.385			1.17317	0.1
1574	0.838151	2277.32	2231.55			1.19926	0.28879
1575	0.504366	510.341	486.268			1.19932	0.448211
1576	0.901847	2836.53	2779.95			0.492791	0.449558
1577	0.602358	828.332	828.332			0.467803	0.400509
1578	0.656168	1070.74	1070.74			0.599802	0.440798
1579	0.536525	585.34	585.34			0.699703	0.201365
1580	0.306433	115.902	109.055			1.16644	0.296648
1581	0.69956	1297.52	1297.52			0.609339	0.214867
1582	1.18221	6262.17	6262.17			0.705605	0.149785
1583	0.204689	37.3428	32.5027			0.7292	0.192754
1584	0.12537	9.76599	7.46829			0.815135	0.123151
1585	0.103749	5.83312	4.23247			0.518621	0.346077
1586	0.163542	20.2737	16.5779			1.1914	0.447818
1587	0.592871	791.453	789.806			0.675536	0.203027
1588	0.485295	455.739	433.168			0.459047	0.249376
1589	0.300081	112.827	102.413			0.608876	0.21147
1590	0.691854	1255.11	1255.11			1.18791	0.237629
1591	0.513532	514.594	513.265			1.18729	0.329096
1592	0.287882	97.0068	90.4238			0.78091	0.275906
1593	1.19983	6546.3	6546.3			1.19289	0.245365
1594	0.761104	1670.98	1670.98			0.547575	0.296396
1595	0.412125	283.093	265.293			1.17534	0.291463
1596	0.339635	163.953	148.483			0.61268	0.321613
1597	0.732332	1544.07	1488.55			1.15776	0.17233
1598	1.18362	6284.6	6284.6			0.825622	0.174055
1599	0.511629	527.958	507.581			0.775836	0.250422
1600	0.596561	819.872	804.644			0.476859	0.24249
1601	0.822467	2160.53	2108.6			0.459066	0.389648
1602	1.08511	4928.15	4842.42			0.630459	0.14959
1603	1.0962	5058.21	4992.46			0.759869	0.360015
1604	1.03877	4324.87	4248.07			0.610902	0.212836
1605	1.091	4968.44	4921.7			1.19355	0.336876
1606	1.10583	5131.35	5125.12			1.15948	0.398073
1607	0.253677	68.3135	61.8701			0.699357	0.228662
1608	0.26412	76.7887	69.8301			0.889166	0.106416
1609	0.26826	80.4125	73.1652			0.466922	0.0815047
1610	0.272516	85.5434	76.7038			0.466648	0.247961
1611	0.223185	47.9892	42.1341			0.493577	0.279064
1612	0.285905	95.6681	88.5735			0.924388	0.284957
1613	1.19938	6538.9	6538.9			0.696272	0.279841
1614	1.19859	6526.03	6526.03			0.676838	0.149625
1615	1.14398	5674.06	5674.06			0.599361	0.209625
1616	1.19658	6493.28	6493.28			0.747087	0.0194103
1617	1.1896	6380.3	6380.3			0.705927	0.0459543
1618	1.19281	6432.03	6432.03			1.18818	0.0191638
1619	0.598626	813.031	813.031			0.547836	0.115788
1620	0.19611	33.4585	28.5851			0.637592	0.105582
1621	0.392128	231.122	228.519			0.484885	0.395492
1622	0.503771	484.549	484.549			0.701781	0.356522
1623	0.61349	875.109	875.109			0.881202	0.228997
1624	1.19643	6490.87	6490.87			1.09662	0.284496
1625	0.380134	212.462	208.185			0.929172	0.30944
1626	0.170034	22.5599	18.6315			0.576677	0.308053
1627	0.350424	169.809	163.087			0.843936	0.300038
1628	0.395656	239.102	234.743			0.987377	0.0193928
1629	0.543551	608.64	608.64			0.797929	0.145643
1630	0.906002	2718.04	2818.55			0.672693	0.082025
1631	0.158977	15.4215	15.2279			0.470637	0.219865
1632	0.199324	30.5642	30.0137			0.488418	0.0735275
1633	1.19585	6481.41	6481.41			0.462067	0.233154
1634	0.176896	219.387	20.9793			0.749836	0.285152
1635	0.15725	19.8194	14.7371			0.585368	0.291358
1636	0.1	0.00642221	3.79			0.563818	0.285948
1637	0.156802	19.1296	14.6115			0.697326	0.227968
1638	0.168012	31.3714	17.9747			1.17102	0.100335
1639	0.0646643	1.70426	1.02479			0.541738	0.157534
1640	0.0273828	0.231122	0.0778168			0.760735	0.215852
1641	0.035408	0.401219	0.168246			0.664954	0.12286
1642	1.13676	5663.16	5567.38			1.16367	0.127765
1643	0.80264	2004.1	1959.76			1.18623	0.306615
1644	1.1975	6508.25	6508.25			0.662659	0.413843
1645	1.19494	6466.56	6466.56			0.705306	0.397089
1646	1.19974	6544.91	6544.91			1.09589	0.387573
1647	1.18904	6371.38	6371.38			0.542938	0.169876
1648	0.721623	1463.71	1424.2			0.7151	0.0943969
1649	0.0752183	2.50557	1.61291			0.507842	0.0964308
1650	0.0869994	3.66468	2.49568			0.709985	0.414152
1651	0.01913	0.114328	0.0265329			0.956883	0.266815
1652	0.323831	140.607	128.705			1.19785	0.367987
1653	0.07273	2.29792	1.45808			1.15987	0.409007
1654	0.27289	84.6285	77.0198			1.19644	0.437364
1655	0.321295	134.17	125.705			1.15182	0.35575
1656	0.49994	473.581	473.581			0.549058	0.0213212
1657	0.347032	169.065	158.397			0.524874	0.3382
1658	1.19969	6544.02	6544.02			0.536929	0.160399
1659	0.214291	39.2139	37.2949			0.673503	0.444061
1660	0.214291	417.151	37.2949			0.537189	0.398708
1661	0.20245	33.154	31.4478			0.514898	0.23094
1662	0.238904	55.7145	51.6787			0.45	0.101438
1663	0.373848	203.101	198.028			0.622464	0.0837641
1664	0.445825	337.328	335.839			1.18514	0.1
1665	0.518737	529.029	529.029			1.17515	0.1
1666	0.536257	584.465	584.465			0.556633	0.188539
1667	0.396873	241.209	236.915			1.18897	0.371599
1668	1.19962	6542.95	6542.95			1.19807	0.128672
1669	1.15727	5874.09	5874.09			0.526894	0.191662
1670	1.17226	6105.43	6105.43			0.633787	0.304458
1671	0.1	3.79	3.79			0.850811	0.191359
1672	1.02304	3769.9	4058.04			0.763317	0.1
1673	0.688974	1239.51	1239.51			0.665408	0.351625
1674	0.77833	1787.02	1787.02			0.521333	0.1
1675	1.1872	6341.8	6341.8			0.559267	0.422236
1676	1.19981	6545.99	6545.99			0.592105	0.203892
1677	1.1634	5967.99	5967.99			0.747225	0.234382
1678	1.1734	6123.15	6123.15			0.973806	0.196153
1679	1.19248	6426.83	6426.83			0.612779	0.1
1680	1.19596	6483.25	6483.25			0.458199	0.1
1681	1.19596	6483.25	6483.25			0.601471	0.1
1682	0.125946	9.81176	7.57168			0.630931	0.1
1683	0.273454	84.2519	77.4986			1.17772	0.428592
1684	0.220334	46.4276	40.5401			1.18754	0.1
1685	0.210309	40.6895	35.2542			1.19343	0.0673824
1686	0.183937	24.1109	23.5855			0.663771	0.193235
1687	0.133044	11.4805	8.92542			1.16534	0.124195
1688	0.400425	251.265	243.334			1.19009	0.122216
1689	0.159189	18.6563	15.2889			1.17253	0.141662
1690	1.16392	5975.93	5975.93			1.19164	0.132566
1691	1.19845	6523.79	6523.79			1.18403	0.028877
1692	1.19432	6456.6	6456.6			1.16132	0.0289711
1693	0.879454	2617.05	2577.97			0.993963	0.122745
1694	1.19474	6463.34	6463.34			0.604264	0.0629067
1695	1.14155	5638.01	5638.01			1.17841	0.284711
1696	0.897904	2743.65	2743.65			1.19286	0.104841
1697	0.446917	361.85	338.314			1.19286	0.215696
1698	0.402814	268.4	247.715			1.18745	0.126778
1699	1.19676	6496.23	6496.23			1.18745	0.255426
1700	0.641309	999.636	999.636			1.00348	0.0674544
1701	0.844678	2284.08	2284.08			1.10994	0.1
1702	0.63927	990.131	990.131			0.461847	0.132479
1703	0.86897	2486.87	2486.87			0.930389	0.1
1704	0.729894	1473.73	1473.73			0.489526	0.366729
1705	0.393069	235.019	230.168			0.486589	0.335299
1706	0.363762	187.856	182.428			0.482056	0.366177
1707	0.180874	26.4881	22.4267			0.528087	0.375661
1708	0.234918	54.6187	49.1348			0.743081	0.1
1709	0.210786	39.711	35.4949			0.537935	0.0699902
1710	0.190594	30.3474	26.2402			0.601493	0.0991547
1711	1.18622	6326.16	6326.16			0.645561	0.0752228
1712	0.654703	1063.58	1063.58			0.533949	0.276783
1713	1.18696	6390.16	6337.87			0.527308	0.280649
1714	0.211062	41.6366	35.6345			0.575041	0.226204
1715	0.143601	14.2105	11.223			0.553851	0.0444757
1716	0.337923	152.962	146.249			0.475633	0.419059
1717	0.42505	291.045	291.045			0.504841	0.357384
1718	0.102113	5.58338	4.03537			0.482069	0.233207
1719	0.126581	9.91439	7.68687			0.463941	0.0246164
1720	0.227957	50.8126	44.8948			0.469642	0.181408
1721	0.520609	534.778	534.778			0.468734	0.206218
1722	1.15338	5815.02	5815.02			0.748578	0.363544
1723	1.16052	5923.79	5923.79			0.760643	0.233441
1724	1.18435	6296.18	6296.18			0.600091	0.297961
1725	0.916478	2977.39	2917.47			0.752396	0.135567
1726	1.10936	5174.38	5174.38			0.806319	0.135243
1727	1.10936	5174.38	5174.38			0.697277	0.387108
1728	1.1183	5300.48	5300.48			1.19851	0.232135
1729	0.0638881	1.38603	0.988324			0.560648	0.44511
1730	0.06083	1.10188	0.853087			0.487279	0.217889
1731	1.1619	5707.76	5944.95			0.615553	0.143274
1732	0.0662931	1.62652	1.10419			0.555145	0.364789
1733	0.0305734	0.10831	0.10831			0.545438	0.164781
1734	1.1987	6527.9	6527.9			0.492953	0.218606
1735	0.72825	1464.26	1463.8			0.838008	0.104633
1736	0.108798	5.36809	4.88088			0.723904	0.424635
1737	0.224663	1.4342	42.9771			0.657525	0.269479
1738	0.449962	345.276	345.276			1.19824	0.226814
1739	0.740899	1576.66	1541.4			0.677699	0.232332
1740	0.447589	343.029	339.843			0.598235	0.118894
1741	0.433503	312.373	308.756			1.19684	0.44246
1742	0.45	345.364	345.364			0.609499	0.314061
1743	0.449084	343.259	343.259			0.614218	0.221784
1744	0.496479	463.812	463.812			1.19862	0.416605
1745	0.472282	400.418	399.248			1.19754	0.172118
1746	0.0714893	1.70821	1.38472			0.649136	0.294756
1747	0.0660624	1.34545	1.0927			0.649136	0.24986
1748	0.0710074	1.66686	1.35691			0.565344	0.421345
1749	0.0468599	0.394738	0.389981			0.695838	0.232473
1750	0.0420088	0.590945	0.280971			1.19804	0.435857
1751	0.0956181	3.56188	3.31329			1.19602	0.273927
1752	0.1	3.79	3.79			0.636394	0.215281
1753	0.0860489	2.86131	2.41477			0.450145	0.24166
1754	0.0865365	2.90205	2.45605			1.11476	0.230123
1755	0.1	87.4956	3.79			0.858932	0.194665
1756	0.0944542	3.50445	3.19377			0.835483	0.338044
1757	0.613223	873.965	873.965			1.09161	0.402437
1758	0.530302	565.208	565.208			0.820526	0.381596
1759	0.347259	165.62	158.708			0.474751	0.138093
1760	0.455938	361.481	359.217			0.484046	0.0481793
1761	0.558348	659.712	659.712			0.456082	0.0477525
1762	0.347185	165.406	158.607			0.532095	0.115345
1763	0.626766	933.159	933.159			0.454435	0.341793
1764	1.1763	6168.64	6168.64			1.03635	0.1
1765	0.643729	1010.99	1010.99			0.750749	0.192059
1766	0.70883	1349.79	1349.79			1.08019	0.260794
1767	0.740607	1539.58	1539.58			0.630462	0.0437226
1768	0.604006	835.147	835.147			1.19929	0.1
1769	0.300658	109.771	103.005			1.19175	0.118784
1770	0.313905	123.509	117.228			1.18313	0.0617704
1771	0.238187	57.6372	51.2143			0.614225	0.0827292
1772	0.209895	40.0129	35.0468			0.547899	0.0850781
1773	0.129094	10.3597	8.15381			1.19922	0.101457
1774	0.272079	85.5255	76.3347			0.560704	0.0685032
1775	0.118992	8.29947	6.38542			1.17844	0.431055
1776	0.479535	417.926	417.926			0.995824	0.175699
1777	0.344621	161.681	155.118			1.18064	0.330945
1778	0.250399	65.9585	59.5026			0.555421	0.32725
1779	0.239208	57.5445	51.876			0.82889	0.160445
1780	0.340406	154.393	149.497			0.59208	0.266273
1781	0.19261	31.4393	27.0818			1.12443	0.337966
1782	0.265203	76.3355	70.6928			1.18835	0.0199902
1783	0.209862	39.7214	35.0302			0.456182	0.105671
1784	0.781385	1808.15	1808.15			1.19194	0.0261256
1785	0.0820809	3.14572	2.09588			1.19065	0.10543
1786	0.530945	567.267	567.267			0.717392	0.233019
1787	0.615471	883.611	883.611			0.703014	0.409309
1788	0.471109	411.715	396.282			0.554905	0.433078
1789	0.608412	855.921	853.556			0.584246	0.0672799
1790	0.401478	253.347	245.26			0.500112	0.1
1791	0.478353	429.093	414.844			0.545541	0.218118
1792	0.434051	324.928	309.929			0.509749	0.400413
1793	0.660739	1117.1	1093.27			0.793447	0.319999
1794	0.664642	1134.36	1112.76			0.732362	0.218653
1795	0.478967	424.2	416.443			1.1995	0.215154
1796	0.525198	567.812	549.046			0.890113	0.400808
1797	0.280146	93.9905	83.3281			0.597316	0.387248
1798	0.852067	2429.51	2344.56			1.16861	0.136671
1799	0.351857	6.60529	165.096			1.16415	0.361096
1800	0.144072	14.0596	11.3339			0.547435	0.43324
1801	0.111868	7.13137	5.30584			1.19155	0.306077
1802	0.0875678	3.71231	2.54491			1.1724	0.392129
1803	0.168929	21.0737	18.2705			1.14313	0.23069
1804	0.138929	12.663	10.1629			0.875042	0.286684
1805	0.23151	52.574	47.0273			1.19883	0.0351811
1806	0.752713	1616.32	1616.32			0.633115	0.177557
1807	0.0684957	1.97203	1.21795			0.784012	0.207225
1808	1.13963	5689.9	5609.58			0.766162	0.0614563
1809	0.476816	435.105	410.859			0.473064	0.376449
1810	0.437119	339.466	316.547			0.523231	0.0213581
1811	0.796919	1969.04	1918.14			0.463119	0.253173
1812	0.652238	1092.33	1051.62			0.984312	0.157815
1813	0.591241	820.527	783.31			0.997236	0.442005
1814	0.811629	2026.34	2026.34			0.463256	0.374355
1815	0.792605	1923.09	1887.16			0.536311	0.024454
1816	1.10106	5077.71	5059.11			0.565674	0.0922689
1817	0.162144	19.7731	16.1564			0.529987	0.218787
1818	0.507478	500.085	495.326			1.199	0.417001
1819	0.224726	49.0357	43.013			0.50965	0.448845
1820	0.277387	87.5155	80.8903			0.567682	0.384117
1821	0.233459	55.4681	48.225			0.560447	0.259645
1822	0.283291	94.1568	86.1665			0.538586	0.211298
1823	0.330435	146.417	136.741			0.670542	0.0208989
1824	0.473075	401.263	401.263			0.560195	0.0588421
1825	0.529486	562.603	562.603			0.787383	0.139655
1826	0.354826	173.784	169.311			0.810555	0.397826
1827	0.60555	841.567	841.567			1.19794	0.223282
1828	0.444585	337.106	333.045			0.810954	0.255503
1829	0.340593	157.322	149.743			1.08593	0.221024
1830	0.299276	109.328	101.591			0.671446	0.364167
1831	0.513294	512.553	512.553			0.536058	0.243779
1832	0.579664	738.192	738.192			1.17187	0.0977746
1833	0.467192	406.36	386.479			0.70524	0.128809
1834	1.03599	4214.08	4214.08			0.836873	0.42585
1835	1.0389	4249.71	4249.71			0.70969	0.43069
1836	0.948186	3248.84	3230.88			0.800718	0.334579
1837	0.243232	62.364	54.5385			0.640454	0.436289
1838	1.19395	6450.59	6450.59			0.583538	0.205502
1839	1.1844	6297.07	6297.07			0.4864	0.225687
1840	0.648961	1035.85	1035.85			0.469484	0.418677
1841	0.300035	110.86	102.366			0.481599	0.392659
1842	0.241635	60.1895	53.4708			1.19804	0.118145
1843	0.0601163	1.01041	0.823408			1.19607	0.1
1844	0.1	0.0201569	3.79			1.0692	0.427653
1845	1.08483	4953.52	4838.66			1.18264	0.1
1846	0.966045	3537.48	3416.89			1.11014	0.0586092
1847	1.13259	5603	5506.29			1.19946	0.0481354
1848	1.19709	6501.6	6501.6			1.19261	0.230603
1849	0.125738	9.91671	7.53416			0.574723	0.385825
1850	0.0864523	3.11525	2.44889			1.15667	0.360503
1851	0.468667	390.151	390.151			0.827809	0.353865
1852	0.073646	2.39488	1.51386			0.642223	0.398646
1853	0.127421	9.74062	7.84081			0.645385	0.289534
1854	0.103381	5.96731	4.18758			1.08501	0.362846
1855	0.0943287	3.79	3.18105			0.647487	0.254506
1856	1.07656	4728.79	4728.79			0.618628	0.212194
1857	0.240857	59.044	52.9564			0.624757	0.269171
1858	0.143944	14.1259	11.3036			0.678935	0.186023
1859	0.289682	98.3515	92.1302			1.19976	0.34713
1860	0.175604	24.1783	20.523			1.19105	0.13263
1861	0.245687	63.2845	56.2061			1.19372	0.114216
1862	0.44876	342.517	342.517			1.19785	0.392424
1863	0.26325	74.9351	69.1424			0.853929	0.333147
1864	0.241235	58.7773	53.2062			1.19479	0.0955319
1865	1.19323	6438.84	6438.84			1.19849	0.224309
1866	0.661709	1120.86	1098.1			1.18877	0.116315
1867	1.19203	6419.45	6419.45			1.19554	0.282237
1868	1.19736	6506.02	6506.02			1.19252	0.229538
1869	0.61438	898.35	878.923			1.19055	0.338476
1870	1.19727	6504.46	6504.46			0.653468	0.227662
1871	1.18942	6377.44	6377.44			1.1986	0.265974
1872	1.1887	6365.88	6365.88			0.708782	0.276761
1873	1.17613	6166.01	6166.01			1.19657	0.38279
1874	1.19291	6433.77	6433.77			1.19579	0.41173
1875	0.836734	2253.41	2220.25			0.839832	0.117406
1876	0.362302	189.768	180.241			1.16058	0.161731
1877	0.488738	442.455	442.455			0.507973	0.131947
1878	0.363014	181.305	181.305			0.63845	0.103338
1879	0.263809	70.2863	69.5834			0.745219	0.369822
1880	0.313126	125.154	116.358			0.480608	0.223356
1881	0.671131	1194.44	1145.67			0.873428	0.277139
1882	0.188857	30.1925	25.5291			0.62978	0.1
1883	0.382069	225.451	211.38			0.571581	0.0779833
1884	0.985773	3617.68	3630.53			0.499893	0.132167
1885	0.644304	1013.71	1013.71			1.05594	0.0198203
1886	0.56721	697.487	691.625			0.678752	0.25758
1887	0.17109	23.0077	18.9808			0.687222	0.0714381
1888	0.244594	62.5361	55.4593			0.644564	0.0855023
1889	0.638478	986.454	986.454			0.915791	0.0947067
1890	1.19649	6491.84	6491.84			0.530294	0.194589
1891	0.533384	575.119	575.119			0.596799	0.311026
1892	0.0420958	0.598992	0.28272			0.583074	0.434231
1893	0.208138	39.042	34.1736			1.07241	0.212817
1894	0.635743	973.832	973.832			0.982422	0.0204938
1895	1.19861	6526.45	6526.45			0.88382	0.201934
1896	1.17903	6211.73	6211.73			0.681492	0.223236
1897	0.589292	775.586	775.586			0.456636	0.437405
1898	0.61	860.256	860.256			1.15794	0.232214
1899	0.209638	40.308	34.9181			1.15233	0.336294
1900	1.19815	6518.87	6518.87			0.6445	0.340091
1901	0.486168	435.509	435.509			0.954479	0.401297
1902	0.294591	102.361	96.8937			1.04328	0.171864
1903	0.329096	142.098	135.085			0.587451	0.166429
1904	0.434191	310.228	310.228			1.14436	0.287369
1905	0.366906	190.362	187.2			0.935895	0.341165
1906	0.218308	44.6651	39.4319			1.04256	0.382842
1907	0.482921	426.843	426.843			1.14898	0.0805811
1908	0.501262	477.345	477.345			0.483885	0.29672
1909	0.987488	3742.86	3649.51			0.588466	0.1
1910	1.19699	6499.99	6499.99			0.466286	0.0762077
1911	1.19912	6534.78	6534.78			1.03652	0.0177777
1912	0.736178	1512.13	1512.13			1.17956	0.299128
1913	1.19995	6548.22	6548.22			0.724975	0.272136
1914	1.18974	6382.62	6382.62			0.998913	0.140617
1915	1.19987	6546.96	6546.96			0.858708	0.357678
1916	0.748558	1633.66	1589.7			0.768561	0.370009
1917	1.19441	6467.8	6458.07			1.19475	0.0225423
1918	1.02869	4233.87	4125.6			1.19972	0.449659
1919	0.580872	781.303	742.814			1.07503	0.269616
1920	1.17094	6107.92	6084.71			1.19619	0.107529
1921	0.213262	42.4005	36.7605			0.732936	0.161892
1922	0.156403	18.0325	14.5003			1.15775	0.236287
1923	0.705234	1382.66	1329.35			1.1762	0.196932
1924	1.17004	6125.09	6070.8			1.19921	0.430812
1925	1.11147	5243.52	5203.88			1.1974	0.278045
1926	1.12224	5381.71	5356.73			0.568968	0.368186
1927	0.579486	737.512	737.512			0.45026	0.172
1928	0.386011	225.568	217.991			0.802899	0.219791
1929	1.17187	6099.33	6099.33			0.77621	0.325615
1930	0.903996	2799.87	2799.87			0.672282	0.18659
1931	1.14344	5665.98	5665.98			0.556538	0.409701
1932	0.676978	1227.59	1175.88			1.17193	0.386073
1933	0.724233	1439.7	1439.7			1.17193	0.198896
1934	1.19839	6522.86	6522.86			1.17193	0.310593
1935	0.872016	2513.12	2513.12			1.17193	0.0843036
1936	1.16959	6063.8	6063.8			1.19987	0.217044
1937	1.16959	6063.8	6063.8			1.19748	0.203284
1938	1.11244	5217.58	5217.58			1.16435	0.446652
1939	1.19471	6462.96	6462.96			1.19958	0.186912
1940	0.484986	432.342	432.342			1.19958	0.10664
1941	1.17235	6106.71	6106.71			1.19958	0.0520714
1942	1.1833	6279.52	6279.52			0.689656	0.0789837
1943	0.999448	3876.21	3783.72			0.586161	0.330094
1944	0.539654	600.523	595.643			1.18717	0.388714
1945	0.605957	843.493	843.266			1.18168	0.0917286
1946	0.338253	154.969	146.677			1.19939	0.407452
1947	0.0648477	1.71105	1.03353			0.751019	0.423359
1948	0.0675705	1.89085	1.16926			0.661299	0.442859
1949	0.204225	36.2871	32.2822			0.526733	0.358955
1950	0.253651	67.6198	61.8511			0.596587	0.260097
1951	0.300132	105.922	102.465			1.19863	0.0234736
1952	0.799575	1964.63	1937.39			1.19932	0.0820949
1953	1.09031	4965.86	4912.38			1.19992	0.0709977
1954	0.653774	1107.45	1059.06			0.484964	0.0573955
1955	0.878186	2566.84	2566.84			0.572947	0.229928
1956	0.207323	39.6975	33.7738			0.492827	0.366777
1957	0.694022	1299.99	1266.95			0.797819	0.433487
1958	0.684417	1239.05	1215.07			0.652586	0.256111
1959	0.750669	1661.05	1603.19			0.981905	0.346857
1960	0.578398	769.823	733.365			1.19921	0.1
1961	1.17504	6148.9	6148.9			0.777259	0.217032
1962	0.236098	56.6566	49.8788			1.1756	0.13746
1963	0.369639	195.027	191.414			0.648828	0.321109
1964	0.244376	60.852	55.3113			1.19868	0.445059
1965	0.321695	130.104	126.175			0.808714	0.379457
1966	0.348945	169.419	161.031			0.554321	0.418101
1967	0.212697	41.2263	36.469			1.10385	0.323676
1968	0.691082	1250.91	1250.91			0.505182	0.0908977
1969	0.134222	11.6854	9.16452			0.869391	0.0804559
1970	0.16279	20.0484	16.3502			0.774731	0.100952
1971	0.312391	122.186	115.54			0.806864	0.407651
1972	0.193303	32.011	27.3751			0.451989	0.088411
1973	0.508091	497.121	497.121			0.890342	0.0788571
1974	0.51264	510.595	510.595			0.672885	0.0770177
1975	0.963341	3468.83	3388.28			0.488743	0.0448166
1976	1.16555	6077.89	6001.05			0.510678	0.420723
1977	1.17472	6229.07	6143.92			0.608256	0.299084
1978	0.877985	2643.54	2565.08			1.19532	0.413035
1979	0.841287	2311.2	2256.69			0.656643	0.232209
1980	0.899315	2822.78	2756.6			0.652378	0.0914807
1981	1.12051	5422.16	5331.89			0.651551	0.0738242
1982	0.739772	1534.38	1534.38			1.18916	0.0304337
1983	1.19999	6548.91	6548.91			1.18885	0.124835
1984	0.888824	2702.95	2661.26			1.1927	0.25691
1985	0.851297	2338.21	2338.21			1.08694	0.147116
1986	0.876199	2549.45	2549.45			0.624817	0.201445
1987	0.962587	3415.21	3380.33			1.19849	0.236483
1988	1.18934	6376.05	6376.05			0.757633	0.182751
1989	0.210023	39.218	35.1105			1.19553	0.393559
1990	0.138213	12.651	10.0066			0.492426	0.288626
1991	0.277926	90.2025	81.3631			1.18215	0.213392
1992	0.343336	158.64	153.39			0.770734	0.201093
1993	0.184795	28.0224	23.9173			1.19875	0.0995754
1994	0.454554	355.957	355.957			1.16774	0.345075
1995	1.19941	6539.44	6539.44			1.1838	0.269198
1996	0.612963	872.853	872.853			1.1838	0.1
1997	0.774415	1760.19	1760.19			1.1838	0.293013
1998	0.449782	349.566	344.863			0.635154	0.303004
1999	0.202674	36.5722	31.5526			1.17389	0.161069
[truncated: 21,192 more rows]

## Sheet: 0.7-110-Sec1
elementnumber	Newdensity	beforeproperty	YM			>.7	<0.7		>0.7	<0.7
1	1.01316	3908.38	3941.58			1.01316	0.516802		0.961	0.528
2	0.90361	2796.29	2796.29			0.90361	0.516692
3	0.909125	2847.8	2847.8			0.909125	0.478365
4	1.16136	5936.67	5936.67			1.16136	0.503235
5	1.18761	6348.41	6348.41			1.18761	0.448869
6	1.19513	6469.69	6469.69			1.19513	0.486003
7	1.17681	6176.69	6176.69			1.17681	0.44042
8	0.516802	548.13	523.132			1.19892	0.468308
9	0.516692	548.055	522.797			1.19048	0.508911
10	0.478365	440.64	414.876			0.903274	0.59066
11	0.503235	508.439	483.005			1.18977	0.556009
12	0.448869	367.402	342.766			1.18081	0.470556
13	0.486003	459.79	435.067			1.13266	0.547822
14	0.44042	348.424	323.772			1.19977	0.521653
15	0.468308	413.881	389.255			1.19228	0.439283
16	0.508911	523.717	499.533			1.1675	0.57438
17	1.19892	6531.44	6531.44			1.13583	0.592205
18	0.59066	799.376	781			1.1807	0.658103
19	1.19048	6394.56	6394.56			1.15458	0.646431
20	0.903274	2793.18	2793.18			1.13203	0.597361
21	1.18977	6223.95	6383.12			0.836973	0.658766
22	1.18081	6239.94	6239.94			1.18332	0.563449
23	1.13266	5507.33	5507.33			1.14615	0.57749
24	1.19977	6545.41	6545.41			1.19414	0.571686
25	1.19228	6423.52	6423.52			0.718483	0.60738
26	1.1675	6031.24	6031.24			1.19887	0.607554
27	1.13583	5553.67	5553.67			0.730433	0.507596
28	1.1807	6238.16	6238.16			1.1964	0.552253
29	1.15458	5833.26	5833.26			1.15892	0.667601
30	1.13203	5166.84	5498.05			1.19829	0.467448
31	0.836973	2222.15	2222.15			1.11868	0.432932
32	1.18332	6279.78	6279.78			1.1819	0.430374
33	1.14615	5706.43	5706.43			1.19741	0.441737
34	1.19414	6453.65	6453.65			1.1873	0.443944
35	0.718483	1405.68	1405.68			1.19968	0.435365
36	1.19887	6530.56	6530.56			1.1982	0.436472
37	0.730433	1477	1477			1.14954	0.427678
38	1.1964	6490.32	6490.32			0.818101	0.440625
39	1.15892	5899.23	5899.23			1.19701	0.672504
40	1.19829	6521.09	6521.09			1.15437	0.484118
41	1.11868	5305.85	5305.85			1.0089	0.649245
42	1.1819	6257.27	6257.27			1.19982	0.682251
43	1.19741	6506.84	6506.84			0.934276	0.460994
44	1.1873	6343.35	6343.35			1.19689	0.489589
45	1.19968	6543.92	6543.92			0.8308	0.449965
46	0.556009	673.652	651.456			0.842597	0.537599
47	0.470556	419.382	394.887			1.197	0.584943
48	0.547822	645.621	623.099			1.15344	0.616571
49	0.521653	562.104	538.003			0.729079	0.628379
50	1.1982	6519.7	6519.7			1.03769	0.576292
51	1.14954	5545.92	5757.15			1.18727	0.609088
52	0.818101	2075.2	2075.2			1.19072	0.582749
53	1.19701	6500.23	6500.23			1.19994	0.56073
54	1.15437	5830.05	5830.05			1.14984	0.607125
55	1.0089	3892.05	3892.05			0.7	0.454155
56	1.19982	6546.11	6546.11			0.7	0.438922
57	0.439283	345.293	321.271			1.19996	0.420337
58	0.934276	3090.76	3090.76			0.719796	0.491882
59	1.19689	6498.32	6498.32			1.19288	0.445602
60	0.8308	2173.35	2173.35			1.17802	0.609591
61	0.842597	2267.25	2267.25			1.19989	0.580565
62	1.197	6500.11	6500.11			1.19641	0.557278
63	1.15344	5816.02	5816.02			1.19965	0.463641
64	0.729079	1468.8	1468.8			1.17515	0.509196
65	1.03769	4234.86	4234.86			0.704605	0.512401
66	1.18727	6342.95	6342.95			0.7	0.481847
67	1.19072	6398.42	6398.42			0.703833	0.636054
68	1.19994	6548.13	6548.13			0.707992	0.47569
69	0.57438	740.961	718.186			1.16998	0.556812
70	0.592205	805.895	787.147			1.19196	0.422679
71	0.658103	1090.59	1080.24			1.19733	0.428158
72	0.646431	1034.95	1023.78			1.1949	0.438285
73	0.597361	825.287	807.887			1.19879	0.420652
74	0.658766	1091.21	1083.51			1.16929	0.439245
75	0.563449	700.337	677.957			1.04721	0.475401
76	0.57749	752.413	729.914			1.19803	0.504667
77	0.571686	732.544	708.126			1.19369	0.563453
78	0.60738	867.153	849.223			1.10971	0.628686
79	0.607554	860.692	849.952			1.1953	0.498031
80	1.14984	5761.65	5761.65			1.1935	0.530487
81	0.7	1299.97	1299.97			1.19345	0.695364
82	0.7	1299.97	1299.97			1.1983	0.64759
83	0.507596	521.522	495.671			0.7143	0.494588
84	1.19996	6548.42	6548.42			0.707775	0.433929
85	0.719796	1413.41	1413.41			0.7	0.425034
86	1.19288	6433.23	6433.23			0.7	0.44158
87	1.17802	6195.75	6195.75			0.749719	0.436111
88	1.19989	6547.28	6547.28			0.730961	0.432427
89	1.19641	6490.48	6490.48			0.7	0.457542
90	1.19965	6543.42	6543.42			0.709897	0.450793
91	1.17515	6150.65	6150.65			0.70814	0.486593
92	0.552253	663.525	638.343			0.720756	0.523893
93	0.704605	1325.79	1325.79			0.724039	0.475488
94	0.7	1299.97	1299.97			0.720912	0.441717
95	0.703833	1321.44	1321.44			0.856433	0.438157
96	0.667601	1141.5	1127.69			1.19923	0.447105
97	0.467448	411.976	387.114			0.97852	0.498872
98	0.707992	1345.01	1345.01			0.909755	0.437952
99	0.432932	330.661	307.537			1.19817	0.444139
100	0.430374	325.244	302.118			1.19859	0.64984
101	0.441737	349.919	326.687			1.19761	0.626839
102	1.16998	6069.73	6069.73			0.983157	0.481058
103	0.443944	354.55	331.606			0.755978	0.485081
104	0.435365	335.643	312.752			0.729295	0.548431
105	0.436472	338.029	315.144			0.79054	0.494899
106	0.427678	319.679	296.476			0.740653	0.619121
107	0.440625	347.266	324.225			0.712404	0.556077
108	1.19196	6418.36	6418.36			0.70966	0.476644
109	1.19733	6505.55	6505.55			0.739586	0.480312
110	1.1949	6465.94	6465.94			0.771779	0.595553
111	1.19879	6529.33	6529.33			0.956511	0.662209
112	1.16929	5976.02	6059.12			0.723341	0.555732
113	1.04721	4340.43	4352.52			0.798234	0.698393
114	1.19803	6516.87	6516.87			0.803017	0.696559
115	1.19369	6446.42	6446.42			1.12422	0.691362
116	0.672504	1170.64	1152.72			0.800685	0.689028
117	1.10971	4898.47	5179.19			1.18793	0.626756
118	1.1953	6472.4	6472.4			0.931109	0.575062
119	1.1935	6443.26	6443.26			0.753997	0.586325
120	1.19345	6442.43	6442.43			1.08763	0.597889
121	1.1983	6521.36	6521.36			1.19375	0.558898
122	0.484118	454.868	430.024			1.18503	0.535781
123	0.649245	1053.36	1037.21			0.744392	0.693456
124	0.7143	1381.28	1381.28			0.981368	0.628391
125	0.682251	1211.62	1203.57			1.16285	0.699459
126	0.460994	397.093	371.3			0.831608	0.488949
127	0.489589	469.589	444.769			1.03602	0.470158
128	0.449965	369.794	345.282			1.17373	0.507733
129	0.707775	1343.77	1343.77			0.753351	0.664717
130	0.7	1299.97	1299.97			0.854146	0.49473
131	0.7	1299.97	1299.97			1.19997	0.576678
132	0.749719	1597.11	1597.11			1.19971	0.635274
133	0.730961	1480.21	1480.21			1.16812	0.460762
134	0.7	1299.97	1299.97			1.19978	0.451767
135	0.537599	615.015	588.864			0.757645	0.512576
136	0.709897	1355.89	1355.89			1.1024	0.470384
137	0.70814	1345.85	1345.85			1.18132	0.432395
138	0.584943	781.946	758.544			0.750815	0.445288
139	0.720756	1419.07	1419.07			0.758017	0.628845
140	0.616571	904.672	888.36			0.749604	0.467167
141	0.724039	1438.55	1438.55			1.18879	0.454459
142	0.720912	1419.99	1419.99			1.1829	0.492262
143	0.856433	2380.78	2380.78			1.19808	0.476204
144	1.19923	6536.47	6536.47			0.7	0.495209
145	0.97852	3550.98	3550.98			0.702754	0.466493
146	0.909755	2853.73	2853.73			0.7	0.5493
147	1.19817	6519.27	6519.27			0.737937	0.601181
148	1.19859	6526.06	6526.06			0.716707	0.474118
149	1.19761	6510.11	6510.11			0.700534	0.503401
150	0.983157	3601.7	3601.7			0.886209	0.442539
151	0.755978	1637.45	1637.45			0.806473	0.469226
152	0.729295	1470.1	1470.1			0.908768	0.446139
153	0.79054	1872.45	1872.45			0.889806	0.466954
154	0.740653	1539.87	1539.87			0.860916	0.48002
155	0.712404	1370.31	1370.31			0.756185	0.501116
156	0.70966	1354.53	1354.53			0.716634	0.448251
157	0.739586	1533.22	1533.22			0.705644	0.570594
158	0.771779	1742.28	1742.28			0.709474	0.648976
159	0.956511	3241.64	3316.72			0.716949	0.592779
160	0.723341	1434.39	1434.39			0.714041	0.693084
161	0.798234	1927.66	1927.66			0.73039	0.596658
162	0.803017	1962.52	1962.52			0.720931	0.427466
163	0.628379	955.032	940.382			0.7	0.423141
164	0.576292	744.711	725.382			0.722889	0.42266
165	0.609088	874.146	856.407			0.706104	0.423692
166	0.582749	769.807	750.039			0.7	0.607371
167	0.56073	689.561	668.19			0.7	0.502662
168	0.607125	866.073	848.153			0.779599	0.429336
169	0.454155	378.69	355.02			0.722866	0.47093
170	0.438922	345.227	320.48			0.777077	0.555445
171	0.420337	304.81	281.47			0.964318	0.484645
172	1.12422	5385.06	5385.06			0.715717	0.60078
173	0.800685	1945.47	1945.47			0.752552	0.562414
174	0.491882	475.605	451.048			0.765364	0.582793
175	0.445602	358.173	335.336			0.758183	0.615758
176	1.18793	6353.47	6353.47			0.726218	0.636215
177	0.931109	3059.43	3059.43			0.7	0.635623
178	0.753997	1624.61	1624.61			0.742889	0.618333
179	1.08763	4727.08	4876.17			1.19598	0.499062
180	1.19375	6447.34	6447.34			0.7	0.553973
181	1.18503	6307.14	6307.14			1.16129	0.586807
182	0.744392	1563.31	1563.31			1.18622	0.691807
183	0.981368	3521.59	3582.08			1.17695	0.692415
184	1.16285	5959.47	5959.47			1.18207	0.574313
185	0.831608	2179.69	2179.69			1.19162	0.691847
186	1.03602	4214.43	4214.43			1.18863	0.651403
187	1.17373	6128.38	6128.38			1.18961	0.684332
188	0.753351	1620.43	1620.43			1.19875	0.682786
189	0.609591	891.227	858.528			0.7	0.571375
190	0.580565	764.021	741.638			0.711271	0.578843
191	0.557278	676.928	655.928			0.77681	0.65038
192	0.463641	402.956	377.732			0.717228	0.536437
193	0.509196	525.56	500.372			0.731432	0.699793
194	0.512401	535.795	509.882			0.7	0.600581
195	0.481847	448.297	424			0.7	0.50753
196	0.636054	986.524	975.263			0.7	0.660357
197	0.854146	2361.76	2361.76			0.7	0.699677
198	0.47569	432.718	407.953			0.7	0.65116
199	1.19997	6139.59	6548.65			0.76315	0.686831
200	1.19971	6544.45	6544.45			1.18062	0.689595
201	1.16812	6040.87	6040.87			1.1837	0.699468
202	1.19978	6545.49	6545.49			0.822673	0.655073
203	0.757645	1648.3	1648.3			0.72187	0.442864
204	1.1024	4874.94	5077.54			0.731078	0.403196
205	1.18132	6247.95	6247.95			0.730918	0.48919
206	0.750815	1604.12	1604.12			0.7	0.41548
207	0.758017	1650.73	1650.73			0.7	0.59364
208	0.749604	1596.37	1596.37			0.706674	0.696048
209	0.556812	664.741	654.282			0.7	0.432707
210	0.422679	309.929	286.201			0.7	0.681878
211	0.428158	321.131	297.476			0.7	0.473633
212	1.18879	6006.71	6367.23			0.766927	0.474251
213	1.1829	6273.06	6273.06			1.19829	0.482473
214	0.438285	342.034	319.086			0.804425	0.470075
215	0.420652	305.453	282.104			0.761353	0.681601
216	0.439245	344.281	321.188			0.82241	0.427003
217	0.475401	432	407.211			0.775826	0.428133
218	0.504667	511.975	487.139			0.872394	0.424355
219	0.563453	703.822	677.974			0.726362	0.433278
220	1.19808	6517.69	6517.69			0.987956	0.449352
221	0.628686	960.74	941.763			1.16783	0.448358
222	0.498031	492.507	468.175			0.961256	0.421766
223	0.7	1299.97	1299.97			0.7	0.426169
224	0.530487	589.904	565.799			0.729701	0.421195
225	0.695364	1274.31	1274.31			0.721513	0.41752
226	0.64759	1038.18	1029.29			0.7	0.425144
227	0.702754	1315.37	1315.37			0.711894	0.433478
228	0.7	1299.97	1299.97			0.792125	0.435149
229	0.737937	1522.99	1522.99			0.756897	0.435964
230	0.716707	1395.29	1395.29			0.762387	0.591062
231	0.700534	1302.94	1302.94			1.19986	0.520834
232	0.886209	2637.83	2637.83			0.995097	0.671294
233	0.806473	1987.96	1987.96			0.96388	0.510927
234	0.908768	2844.45	2844.45			0.869673	0.440896
235	0.889806	2670.09	2670.09			0.915851	0.489354
236	0.860916	2418.37	2418.37			0.757361	0.432314
237	0.494588	479.933	458.532			0.81483	0.461736
238	0.433929	333.234	309.667			0.763554	0.446543
239	0.425034	314.487	291.012			0.806839	0.50229
240	0.44158	349.74	326.338			0.832917	0.47613
241	0.756185	1638.79	1638.79			1.09674	0.449307
242	0.716634	1394.87	1394.87			1.08307	0.452563
243	0.436111	337.692	314.361			0.848583	0.489938
244	0.705644	1331.67	1331.67			1.1879	0.558274
245	0.709474	1353.47	1353.47			1.16314	0.448967
246	0.716949	1396.7	1396.7			1.19133	0.547146
247	0.714041	1379.78	1379.78			0.895275	0.439546
248	0.73039	1476.74	1476.74			0.700018	0.421777
249	0.720931	1420.1	1420.1			0.715191	0.645833
250	0.7	1299.97	1299.97			0.716075	0.628357
251	0.722889	1431.71	1431.71			1.18615	0.629384
252	0.706104	1334.27	1334.27			0.730099	0.638002
253	0.432427	330.497	306.463			1.18929	0.584888
254	0.457542	388.542	363.02			1.19551	0.567881
255	0.7	1299.97	1299.97			1.17218	0.549445
256	0.450793	371.214	347.193			1.19175	0.593779
257	0.486593	460.927	436.654			1.18801	0.586617
258	0.523893	568.603	544.964			1.19002	0.633638
259	0.7	1299.97	1299.97			1.1918	0.535174
260	0.779599	1795.78	1795.78			1.19213	0.643842
261	0.722866	1431.57	1431.57			1.18845	0.646386
262	0.777077	1778.41	1778.41			0.921641	0.656059
263	0.964318	3319.32	3398.6			0.782627	0.62845
264	0.715717	1389.51	1389.51			1.18806	0.526282
265	0.752552	1615.28	1615.28			1.17772	0.591978
266	0.765364	1699.2	1699.2			0.829447	0.552675
267	0.758183	1651.82	1651.82			0.775821	0.56414
268	0.726218	1451.58	1451.58			0.763969	0.604466
269	0.7	1299.97	1299.97			0.706509	0.595738
270	0.742889	1553.86	1553.86			0.716684	0.611934
271	1.19598	6483.47	6483.47			0.719327	0.620131
272	0.7	1299.97	1299.97			0.7	0.466292
273	1.16129	5935.51	5935.51			0.7	0.518641
274	1.18622	6326.09	6326.09			0.7	0.443645
275	1.17695	6178.87	6178.87			1.19575	0.431007
276	1.18207	6259.96	6259.96			1.13065	0.446465
277	1.19162	6412.86	6412.86			1.06569	0.426378
278	1.18863	6364.7	6364.7			1.12282	0.433196
279	1.18961	6380.49	6380.49			0.91293	0.435719
280	1.19875	6528.66	6528.66			0.820117	0.420673
281	0.475488	430.403	407.435			1.2	0.425479
282	0.441717	350.477	326.641			1.18939	0.446692
283	0.438157	342.171	318.808			1.06116	0.470584
284	0.447105	362.449	338.741			1.17405	0.444154
285	0.498872	493.282	470.55			0.861684	0.446548
286	0.437952	341.775	318.361			0.888467	0.468468
287	0.444139	355.063	332.044			1.06078	0.570413
288	0.7	1299.97	1299.97			1.17986	0.496444
289	0.711271	1363.78	1363.78			1.18987	0.414387
290	0.64984	1051.39	1040.06			1.18154	0.663947
291	0.77681	1776.58	1776.58			1.18809	0.542095
292	0.717228	1398.33	1398.33			1.16847	0.468581
293	0.626839	953.897	933.483			0.826479	0.456117
294	0.731432	1483.07	1483.07			1.18237	0.488679
295	0.481058	444.427	421.922			1.19993	0.461547
296	0.485081	457.295	432.596			0.876534	0.481706
297	0.548431	648.614	625.181			1.18794	0.489152
298	0.494899	481.904	459.399			0.765265	0.493693
299	0.619121	917.467	899.427			0.746405	0.591288
300	0.556077	672.381	651.694			0.824073	0.449377
301	0.476644	433.321	410.413			0.816741	0.443823
302	0.480312	442.671	419.962			1.11593	0.442667
303	0.595553	813.756	800.573			1.17065	0.435511
304	0.662209	1105.11	1100.59			1.07494	0.435284
305	0.555732	673.484	650.482			1.0944	0.482906
306	0.698393	1291.04	1291.04			1.18075	0.539743
307	0.7	1299.97	1299.97			1.03487	0.539802
308	0.696559	1280.89	1280.89			0.860759	0.447203
309	0.691362	1252.44	1252.44			0.7	0.457799
310	0.7	1299.97	1299.97			0.793478	0.576424
311	0.689028	1242.29	1239.8			0.71084	0.481031
312	0.7	1299.97	1299.97			1.16396	0.515926
313	0.7	1299.97	1299.97			1.17445	0.511116
314	0.7	1299.97	1299.97			1.19878	0.535927
315	0.626756	954.22	933.113			1.19096	0.467835
316	0.76315	1684.49	1684.49			1.19038	0.530196
317	1.18062	6236.95	6236.95			1.19317	0.419749
318	1.1837	6285.86	6285.86			0.849663	0.587683
319	0.822673	2110.19	2110.19			1.19303	0.560445
320	0.72187	1425.66	1425.66			1.18009	0.421998
321	0.731078	1480.92	1480.92			1.15541	0.421697
322	0.730918	1479.95	1479.95			1.16402	0.431166
323	0.575062	743.009	720.748			1.18515	0.428573
324	0.7	1299.97	1299.97			1.16498	0.421527
325	0.586325	782.864	763.932			1.19341	0.465093
326	0.597889	831.685	810.032			0.981514	0.42512
327	0.7	1299.97	1299.97			1.19961	0.675178
328	0.558898	684.793	661.663			1.15161	0.4834
329	0.535781	609.347	582.908			0.700068	0.461786
330	0.706674	1337.51	1337.51			0.710571	0.432533
331	0.693456	1263.85	1263.85			0.706201	0.443642
332	0.628391	951.825	940.434			0.704667	0.445816
333	0.699459	1296.96	1296.96			0.701216	0.686805
334	0.488949	466.075	443.027			0.714777	0.651528
335	0.7	1299.97	1299.97			0.703146	0.638242
336	0.470158	417.646	393.886			1.17888	0.693336
337	0.507733	520.342	496.073			0.7	0.58323
338	0.7	1299.97	1299.97			0.933622	0.617058
339	0.7	1299.97	1299.97			1.19444	0.629946
340	0.766927	1709.63	1709.63			1.08363	0.41779
341	1.19829	6521.2	6521.2			1.1799	0.421023
342	0.804425	1972.86	1972.86			0.712164	0.449644
343	0.761353	1672.62	1672.62			0.752849	0.43223
344	0.82241	2108.16	2108.16			0.8323	0.432778
345	0.775826	1769.83	1769.83			0.769208	0.428119
346	0.872394	2516.39	2516.39			0.724437	0.432035
347	0.726362	1452.44	1452.44			0.803155	0.416938
348	0.987956	3556.99	3654.71			1.17822	0.417177
349	1.16783	6036.43	6036.43			0.713351	0.43113
350	0.961256	3366.33	3366.33			0.7	0.487208
351	0.7	1299.97	1299.97			1.18087	0.460076
352	0.664717	1120.9	1113.14			0.7	0.440433
353	0.729701	1472.56	1472.56			1.16762	0.431474
354	0.49473	483.508	458.927			0.757537	0.449956
355	0.721513	1423.55	1423.55			0.732772	0.489707
356	0.576678	749.774	726.843			0.750851	0.510831
357	0.7	1299.97	1299.97			0.736384	0.448635
358	0.711894	1367.36	1367.36			0.723573	0.628348
359	0.792125	1883.74	1883.74			0.7	0.480006
360	0.756897	1643.42	1643.42			0.756269	0.650657
361	0.762387	1679.45	1679.45			0.785544	0.642697
362	1.19986	6546.9	6546.9			0.763026	0.628376
363	0.995097	3734.53	3734.53			0.700039	0.657221
364	0.96388	3393.92	3393.97			0.704515	0.63412
365	0.635274	983.576	971.679			0.7	0.638496
366	0.869673	2492.91	2492.91			0.702613	0.457063
367	0.915851	2911.48	2911.48			0.741889	0.69751
368	0.757361	1646.45	1646.45			0.716535	0.623737
369	0.81483	2050.41	2050.41			1.19564	0.633338
370	0.763554	1687.17	1687.17			1.19953	0.634102
371	0.806839	1990.67	1990.67			1.18745	0.675823
372	0.832917	2190.01	2190.01			1.19878	0.690806
373	1.09674	4898.16	4999.82			0.805577	0.531037
374	1.08307	4698.6	4815.16			1.08462	0.697788
375	0.848583	2315.91	2315.91			1.1996	0.567258
376	0.460762	393.341	370.74			0.803234	0.686666
377	1.1879	6352.97	6352.97			0.845125	0.613663
378	1.16314	5963.95	5963.95			1.05535	0.566552
379	1.19133	6408.22	6408.22			1.19394	0.435166
380	0.895275	2719.62	2719.62			1.18746	0.42057
381	0.451767	372.898	349.448			1.18801	0.4651
382	0.512576	531.103	510.403			0.822888	0.494214
383	0.470384	418.38	394.453			1.19253	0.443872
384	0.432395	329.755	306.395			1.13114	0.448747
385	0.700018	1300.07	1300.07			1.18778	0.416891
386	0.715191	1386.45	1386.45			1.19983	0.422537
387	0.716075	1391.6	1391.6			0.753049	0.660684
388	1.18615	6324.94	6324.94			0.937046	0.563939
389	0.730099	1474.97	1474.97			0.874851	0.642596
390	0.445288	359.754	334.628			0.787264	0.479303
391	1.18929	6375.35	6375.35			0.7	0.628049
392	1.19551	6475.91	6475.91			0.778103	0.597757
393	1.17218	6104.1	6104.1			0.885694	0.517509
394	1.19175	6414.97	6414.97			0.735565	0.601664
395	1.18801	6354.69	6354.69			0.813714	0.639085
396	1.19002	6387.09	6387.09			1.18905	0.485044
397	1.1918	6415.73	6415.73			1.12966	0.465928
398	1.19213	6421.15	6421.15			0.804363	0.634535
399	1.18845	6361.81	6361.81			0.77534	0.513397
400	0.628845	957.295	942.476			1.18375	0.448251
401	0.467167	410.184	386.417			0.701964	0.461626
402	0.454459	379.971	355.733			1.19072	0.468916
403	0.492262	475.441	452.092			0.805658	0.501995
404	0.476204	434.336	409.278			0.953299	0.514023
405	0.495209	484.082	460.262			0.713425	0.6195
406	0.921641	2942.85	2967.04			0.786403	0.454206
407	0.782627	1816.78	1816.78			0.774049	0.698403
408	1.18806	6355.55	6355.55			1.1991	0.641327
409	1.17772	6191.14	6191.14			1.19792	0.62497
410	0.829447	2162.74	2162.74			1.18814	0.612931
411	0.775821	1769.8	1769.8			1.16428	0.626562
412	0.466493	406.592	384.747			1.18636	0.632971
413	0.763969	1689.92	1689.92			1.15039	0.447178
414	0.706509	1336.57	1336.57			1.16449	0.530489
415	0.716684	1395.15	1395.15			0.914442	0.520641
416	0.719327	1410.65	1410.65			1.19671	0.530504
417	0.7	1299.97	1299.97			1.18657	0.574028
418	0.5493	651.645	628.156			1.12347	0.504151
419	0.601181	843.09	823.485			0.746585	0.663878
420	0.7	1299.97	1299.97			1.18682	0.61851
421	0.7	1299.97	1299.97			1.18028	0.61227
422	1.19575	6479.74	6479.74			1.19926	0.499578
423	1.13065	5477.97	5477.97			1.18755	0.550029
424	1.06569	4461.35	4587			1.19394	0.697683
425	1.12282	5228.5	5364.95			0.76726	0.638354
426	0.91293	2883.71	2883.71			0.899204	0.665692
427	0.820117	2090.58	2090.58			0.701984	0.573328
428	1.2	6549.04	6549.04			0.728929	0.565083
429	1.18939	6376.98	6376.98			0.7	0.481936
430	1.06116	4471.67	4528.76			1.03783	0.642275
431	1.17405	6133.39	6133.39			1.17966	0.695921
432	0.861684	2424.84	2424.84			1.1728	0.691913
433	0.888467	2658.05	2658.05			1.08593	0.600222
434	1.06078	4523.94	4523.94			1.16023	0.463292
435	1.17986	6224.89	6224.89			0.718558	0.497444
436	1.18987	6384.65	6384.65			1.10802	0.58108
437	1.18154	6251.52	6251.52			0.739127	0.54482
438	1.18809	6356.12	6356.12			0.798818	0.446688
439	1.16847	6046.41	6046.41			0.739676	0.458293
440	0.826479	2139.61	2139.61			0.734179	0.491531
441	1.18237	6264.62	6264.62			1.1546	0.462186
442	1.19993	6547.93	6547.93			1.19997	0.509289
443	0.876534	2552.38	2552.38			1.19833	0.46679
444	1.18794	6353.61	6353.61			1.19762	0.487671
445	0.765265	1698.54	1698.54			0.7	0.478529
446	0.746405	1576.03	1576.03			1.19191	0.496219
447	0.824073	2120.98	2120.98			0.703002	0.637231
448	0.816741	2064.87	2064.87			1.19575	0.556559
449	1.11593	5045.03	5266.86			1.18346	0.564574
450	0.474118	426.316	403.924			1.19943	0.610194
451	0.503401	505.982	483.483			0.739535	0.50549
452	0.442539	352.255	328.469			0.740453	0.541215
453	0.469226	414.395	391.548			0.748611	0.519903
454	0.446139	360.337	336.551			0.946382	0.505564
455	0.466954	408.729	385.889			1.02435	0.571437
456	0.48002	441.314	419.197			0.89657	0.441076
457	0.501116	498.797	476.929			1.03503	0.545402
458	0.448251	365.275	341.353			0.7	0.650112
459	0.570594	720.987	704.077			0.7	0.698345
460	1.17065	6080.21	6080.21			0.703244	0.54213
461	1.07494	4499.29	4707.46			0.7	0.54638
462	0.648976	1058.54	1035.92			0.7	0.569981
463	1.0944	4876.42	4967.9			0.707631	0.504072
464	0.592779	814.82	789.439			0.7	0.522781
465	0.693084	1273	1261.82			0.7	0.589779
466	1.18075	6239.01	6239.01			0.7	0.557092
467	0.596658	829.189	805.037			0.7	0.579392
468	1.03487	4126.94	4200.45			0.835242	0.541064
469	0.860759	2417.04	2417.04			0.886852	0.679972
470	0.427466	318.889	296.035			1.18691	0.620368
471	0.423141	310.17	287.14			0.772257	0.449103
472	0.7	1299.97	1299.97			0.704184	0.632196
473	0.793478	1893.41	1893.41			0.7	0.563287
474	0.42266	309.104	286.162			0.70285	0.4963
475	0.423692	311.417	288.264			0.933391	0.627842
476	0.607371	869.207	849.184			1.18536	0.448562
477	0.502662	503.826	481.357			0.730721	0.464059
478	0.71084	1351.33	1361.3			0.760149	0.450879
479	0.429336	323.675	299.937			0.708898	0.608774
480	0.47093	419.932	395.831			0.876348	0.673567
481	0.555445	670.65	649.475			0.721537	0.620145
482	0.484645	456.634	431.429			0.72482	0.674172
483	1.16396	5976.53	5976.53			0.713656	0.690995
484	1.17445	6139.6	6139.6			0.777439	0.629063
485	1.19878	6529.17	6529.17			0.735603	0.636745
486	1.19096	6402.2	6402.2			0.743536	0.608076
487	1.19038	6392.91	6392.91			1.18368	0.520436
488	1.19317	6437.97	6437.97			0.701364	0.654587
489	0.60078	840.757	821.836			0.736417	0.446555
490	0.562414	696.467	674.229			1.19291	0.46745
491	0.582793	770.46	750.21			1.19182	0.44103
492	0.615758	897.136	884.848			1.18961	0.464693
493	0.636215	986.145	976.003			1.0936	0.436872
494	0.635623	985.606	973.282			1.19985	0.693643
495	0.849663	2324.77	2324.77			1.19247	0.695741
496	1.19303	6435.67	6435.67			1.19484	0.684461
497	1.18009	6228.55	6228.55			1.14512	0.63461
498	1.15541	5845.91	5845.91			1.19558	0.578809
499	1.16402	5977.58	5977.58			1.1481	0.431582
500	1.18515	6309	6309			1.15981	0.427481
501	1.16498	5992.28	5992.28			0.729437	0.423179
502	1.19341	6441.82	6441.82			0.779569	0.432465
503	0.981514	3583.68	3583.68			0.9556	0.476364
504	1.19961	6542.66	6542.66			0.942832	0.521359
505	1.15161	5788.37	5788.37			1.1826	0.501895
506	0.700068	1301.96	1300.35			1.17292	0.50886
507	0.618333	919.483	895.996			1.18849	0.462962
508	0.499062	498.099	471.09			0.882338	0.446824
509	0.553973	669.781	644.326			0.763422	0.486366
510	0.710571	1359.76	1359.76			1.15296	0.513248
511	0.586807	788.409	765.818			1.1957	0.530138
512	0.706201	1334.82	1334.82			0.752832	0.606333
513	0.704667	1326.15	1326.15			1.17515	0.62784
514	0.701216	1306.76	1306.76			0.706992	0.499317
515	0.691807	1257.34	1254.86			0.70063	0.505419
516	0.714777	1384.05	1384.05			0.754068	0.56613
517	0.703146	1317.57	1317.57			1.02308	0.532925
518	1.17888	6209.33	6209.33			0.750031	0.424238
519	0.692415	1263.06	1258.17			0.952357	0.419043
520	0.574313	740.573	717.936			1.18478	0.413103
521	0.691847	1255.07	1255.07			1.19841	0.421786
522	0.651403	1060.92	1047.58			1.19777	0.417421
523	0.684332	1221.62	1214.62			1.19643	0.479341
524	0.682786	1210.34	1206.41			1.19857	0.625725
525	0.7	1299.97	1299.97			1.19717	0.490092
526	0.933622	3084.27	3084.27			1.19935	0.55354
527	1.19444	6458.5	6458.5			1.15412	0.433569
528	1.08363	4775.49	4822.55			0.784581	0.532253
529	1.1799	6225.44	6225.44			0.777504	0.514275
530	0.712164	1368.93	1368.93			1.17477	0.471346
531	0.752849	1617.2	1617.2			0.71424	0.455953
532	0.8323	2185.14	2185.14			0.709112	0.488368
533	0.769208	1724.92	1724.92			0.706352	0.639323
534	0.724437	1440.92	1440.92			1.18807	0.449845
535	0.803155	1963.53	1963.53			0.7	0.55603
536	1.17822	6199.02	6199.02			0.868932	0.494809
537	0.571375	734.358	706.974			0.803721	0.481361
538	0.713351	1375.78	1375.78			0.821558	0.443307
539	0.578843	757.04	735.056			0.839571	0.46378
540	0.65038	1065.39	1042.65			1.19959	0.431577
541	0.7	1299.97	1299.97			0.83287	0.439697
542	1.18087	6240.95	6240.95			1.19096	0.427699
543	0.536437	606.896	585.054			0.887944	0.515344
544	0.699793	1298.82	1298.82			1.19461	0.468167
545	0.600581	837.391	821.02			1.18717	0.573456
546	0.50753	519.972	495.479			1.18613	0.481925
547	0.7	1299.97	1299.97			1.19288	0.620117
548	1.16762	6033.11	6033.11			1.19741	0.668967
549	0.757537	1647.6	1647.6			1.17915	0.674613
550	0.732772	1491.24	1491.24			1.18914	0.583097
551	0.750851	1604.35	1604.35			1.18362	0.699366
552	0.736384	1517.65	1513.4			0.884986	0.659148
553	0.660357	1112.76	1091.38			1.1995	0.483651
554	0.699677	1301.44	1298.17			1.159	0.486032
555	0.65116	1066	1046.41			1.19321	0.584199
556	0.723573	1435.78	1435.78			1.19995	0.686324
557	0.7	1299.97	1299.97			1.19549	0.547416
558	0.686831	1229.54	1227.97			0.926407	0.484068
559	0.689595	1245.3	1242.86			1.19753	0.620278
560	0.699468	1297.01	1297.01			1.17863	0.632538
561	0.655073	1076.28	1065.39			1.18973	0.557318
562	0.756269	1639.34	1639.34			1.18465	0.462949
563	0.785544	1837.17	1837.17			0.7	0.526289
564	0.763026	1683.67	1683.67			0.7	0.518971
565	0.700039	1300.19	1300.19			1.19308	0.510797
566	0.704515	1325.28	1325.28			1.16173	0.506954
567	0.7	1299.97	1299.97			0.905242	0.62396
568	0.702613	1314.58	1314.58			1.191	0.688189
569	0.741889	1547.59	1547.59			1.16745	0.566057
570	0.716535	1394.29	1394.29			1.19984	0.506717
571	1.19564	6478.06	6478.06			1.19949	0.637385
572	1.19953	6541.4	6541.4			0.746258	0.462292
573	0.442864	353.104	329.192			1.18397	0.441549
574	0.403196	271.126	248.421			0.710357	0.450995
575	1.18745	6345.77	6345.77			0.888915	0.585369
576	0.48919	467.597	443.682			0.844046	0.691496
577	1.19878	6529.21	6529.21			0.854602	0.694991
578	0.805577	1981.34	1981.34			0.7	0.542606
579	1.08462	4828.97	4835.87			0.892519	0.491449
580	1.1996	6542.58	6542.58			0.7	0.529176
581	0.803234	1964.11	1964.11			0.701756	0.523001
582	0.845125	2287.71	2287.71			0.7	0.578719
583	1.05535	4353.36	4454.84			0.816429	0.515505
584	1.19394	6450.34	6450.34			0.7	0.501205
585	1.18746	6345.96	6345.96			1.18726	0.626628
586	1.18801	6354.79	6354.79			0.837483	0.485282
587	0.822888	2111.84	2111.84			0.860095	0.499364
588	1.19253	6427.52	6427.52			0.846723	0.551916
589	1.13114	5485.19	5485.19			0.94202	0.668076
590	1.18778	6351.15	6351.15			1.18097	0.481827
591	1.19983	6546.41	6546.41			0.750327	0.472034
592	0.41548	295.19	271.826			1.19788	0.497496
593	0.59364	816.605	792.884			0.731075	0.49567
594	0.696048	1288.55	1278.08			0.959585	0.59455
595	0.753049	1618.49	1618.49			0.805107	0.429236
596	0.937046	3118.33	3118.33			1.19981	0.437515
597	0.874851	2537.71	2537.71			1.19705	0.400458
598	0.787264	1849.27	1849.27			0.718045	0.533091
599	0.7	1299.97	1299.97			0.703199	0.425729
600	0.432707	331.232	307.059			0.712404	0.505027
601	0.681878	1204.92	1201.6			0.707375	0.512591
602	0.473633	427.415	402.684			1.17748	0.502916
603	0.474251	429.261	404.262			0.70046	0.532679
604	0.778103	1785.46	1785.46			0.7	0.525814
605	0.482473	449.104	425.656			0.7	0.560588
606	0.885694	2633.24	2633.24			1.18894	0.548767
607	0.735565	1508.35	1508.35			0.725228	0.612458
608	0.813714	2041.99	2041.99			0.700443	0.667667
609	1.18905	6371.5	6371.5			0.749221	0.689317
610	1.12966	5350.02	5463.62			0.7	0.695533
611	0.804363	1972.4	1972.4			0.7	0.556545
612	0.77534	1766.51	1766.51			0.707282	0.453821
613	1.18375	6286.72	6286.72			1.19884	0.474435
614	0.701964	1310.94	1310.94			0.890889	0.478234
615	1.19072	6398.39	6398.39			1.18646	0.477923
616	0.805658	1981.94	1981.94			1.19327	0.497497
617	0.953299	3195.79	3283.42			0.801847	0.510004
618	0.713425	1376.21	1376.21			0.764997	0.455977
619	0.786403	1843.21	1843.21			0.780362	0.630417
620	0.470075	419.492	393.678			1.19975	0.608409
621	0.681601	1206.16	1200.13			1.17861	0.656644
622	0.427003	318.12	295.075			1.19975	0.479198
623	0.428133	320.415	297.424			1.05701	0.484955
624	0.424355	312.65	289.619			0.791235	0.456748
625	0.433278	331.124	308.276			1.19691	0.463374
626	0.774049	1757.7	1757.7			0.84426	0.450653
627	1.1991	6534.42	6534.42			1.19633	0.458118
628	1.19792	6515.19	6515.19			1.19917	0.64478
629	1.18814	6356.86	6356.86			1.18526	0.505532
630	1.16428	5981.57	5981.57			0.830058	0.493715
631	1.18636	6328.39	6328.39			1.19305	0.498983
632	1.15039	5654.29	5769.93			1.1807	0.445871
633	1.16449	5984.74	5984.74			0.72441	0.449507
634	0.914442	2825.25	2898.07			1.19972	0.499594
635	1.19671	6495.46	6495.46			0.870126	0.549807
636	1.18657	6331.68	6331.68			0.90031	0.660282
637	1.12347	5374.37	5374.37			1.17667	0.696087
638	0.746585	1577.17	1577.17			1.19965	0.656933
639	0.449352	369.622	343.875			1.12744	0.665999
640	1.18682	6335.75	6335.75			1.19964	0.641448
641	0.448358	365.19	341.596			1.18136	0.59114
642	0.421766	307.63	284.351			1.19708	0.678476
643	0.426169	316.248	293.349			0.965337	0.581112
644	0.421195	305.974	283.197			0.913329	0.678733
645	0.41752	298.768	275.848			1.15914	0.563778
646	0.425144	314.289	291.237			1.18599	0.572179
647	0.433478	332.184	308.702			1.19158	0.546568
648	0.435149	335.406	312.286			1.19202	0.439019
649	0.435964	337.177	314.044			0.77693	0.430959
650	1.18028	6231.46	6231.46			1.19181	0.479583
651	1.19926	6537	6537			1.19919	0.422009
652	1.18755	6347.47	6347.47			0.87358	0.463413
653	1.19394	6450.41	6450.41			0.906322	0.465164
654	0.76726	1711.85	1711.85			1.06846	0.444934
655	0.899204	2732.31	2755.59			0.873195	0.44057
656	0.591062	801.436	782.596			1.19018	0.444438
657	0.520834	562.879	535.471			0.762437	0.435899
658	0.671294	1160.14	1146.51			0.740262	0.443619
659	0.701984	1311.06	1311.06			0.732099	0.437265
660	0.728929	1467.9	1467.9			0.75412	0.453904
661	0.510927	534.514	505.495			0.91508	0.578835
662	0.7	1299.97	1299.97			0.787914	0.619513
663	0.440896	348.853	324.824			0.930212	0.669675
664	0.489354	467.585	444.129			0.731798	0.582801
665	0.432314	329.633	306.222			0.722182	0.640531
666	0.461736	395.921	373.096			0.754364	0.628473
667	0.446543	360.738	337.465			0.71104	0.469394
668	0.50229	501.858	480.289			0.719887	0.469538
669	0.47613	432.287	409.086			0.714067	0.465434
670	0.449307	366.968	343.771			0.717619	0.484202
671	0.452563	375.736	351.299			0.7	0.467601
672	1.03783	4236.62	4236.62			0.728516	0.503553
673	1.17966	6221.74	6221.74			0.7	0.617175
674	1.1728	6113.73	6113.73			0.7	0.520689
675	0.489938	469.212	445.722			0.7	0.59014
676	1.08593	4853.33	4853.33			0.701456	0.513405
677	0.558274	677.955	659.448			0.7	0.649841
678	1.16023	5919.36	5919.36			1.17818	0.532207
679	0.718558	1406.13	1406.13			1.14986	0.541823
680	1.10802	5155.66	5155.66			0.824992	0.498907
681	0.448967	367.215	342.992			0.801534	0.568449
682	0.547146	643.843	620.796			1.18865	0.48449
683	0.439546	346.894	321.849			0.738184	0.518996
684	0.421777	308.067	284.373			0.919866	0.496985
685	0.739127	1530.37	1530.37			0.80848	0.494959
686	0.798818	1931.89	1931.89			0.926256	0.563465
687	0.739676	1533.78	1533.78			0.821199	0.598235
688	0.734179	1499.84	1499.84			1.19697	0.67522
689	1.1546	5833.51	5833.51			0.793238	0.659697
690	1.19997	6548.61	6548.61			0.739921	0.646759
691	1.19833	6521.79	6521.79			0.733414	0.499174
692	1.19762	6510.18	6510.18			0.733635	0.509734
693	0.7	1299.97	1299.97			0.726243	0.44478
694	1.19191	6417.49	6417.49			0.722813	0.434701
695	0.703002	1316.77	1316.77			1.19763	0.455265
696	1.19575	6479.75	6479.75			0.721635	0.435712
697	0.645833	1035.1	1020.94			0.7	0.557766
698	1.18346	6282.07	6282.07			0.7	0.475497
699	1.19943	6539.83	6539.83			0.718144	0.444853
700	0.739535	1532.9	1532.9			0.947466	0.439049
701	0.740453	1538.62	1538.62			0.706099	0.667851
702	0.748611	1590.04	1590.04			0.709792	0.698804
703	0.946382	3212.47	3212.47			1.19457	0.535021
704	1.02435	4044.53	4073.62			1.19325	0.698131
705	0.89657	2731.45	2731.45			1.19172	0.639323
706	1.03503	4120.51	4202.38			0.907908	0.644448
707	0.7	1299.97	1299.97			1.18478	0.534193
708	0.7	1299.97	1299.97			0.881103	0.536171
709	0.628357	956.835	940.282			1.17313	0.693251
710	0.703244	1318.13	1318.13			1.16787	0.449115
711	0.629384	959.748	944.901			0.79598	0.618509
712	0.7	1299.97	1299.97			1.19843	0.59688
713	0.7	1299.97	1299.97			1.19613	0.455136
714	0.638002	992.946	984.25			1.194	0.487375
715	0.707631	1342.95	1342.95			0.919124	0.527695
716	0.584888	778.05	758.328			1.19382	0.467023
717	0.567881	716.739	694.081			1.19211	0.447443
718	0.549445	650.289	628.653			0.722953	0.478199
719	0.593779	813.001	793.438			0.728116	0.479847
720	0.7	1299.97	1299.97			0.74558	0.519656
721	0.7	1299.97	1299.97			1.18811	0.544702
722	0.7	1299.97	1299.97			1.19852	0.692042
723	0.586617	787.424	765.075			1.16281	0.561591
724	0.633638	977.6	964.189			1.14826	0.599405
725	0.7	1299.97	1299.97			0.782664	0.498454
726	0.835242	2208.39	2208.39			0.704933	0.434689
727	0.886852	2643.58	2643.58			0.706556	0.432093
728	0.535174	602.382	580.929			0.727226	0.438883
729	1.18691	6337.12	6337.12			0.7	0.459674
730	0.772257	1745.52	1745.52			1.19272	0.442672
731	0.643842	1021.51	1011.53			0.709233	0.471643
732	0.646386	1037.59	1023.56			0.706572	0.446728
733	0.656059	1082.21	1070.21			0.718267	0.439069
734	0.704184	1323.42	1323.42			0.838406	0.442259
735	0.7	1299.97	1299.97			1.19908	0.482488
736	0.70285	1315.91	1315.91			1.19682	0.438879
737	0.62845	955.552	940.7			1.16862	0.568096
738	0.526282	575	552.453			1.19999	0.447287
739	0.591978	803.464	786.243			0.740399	0.481664
740	0.552675	659.98	639.807			0.79216	0.480773
741	0.56414	699.743	680.455			0.747259	0.501525
742	0.604466	861.048	837.056			1.18614	0.524075
743	0.933391	3081.98	3081.98			1.18601	0.518175
744	1.18536	6312.32	6312.32			1.14992	0.449695
745	0.730721	1478.75	1478.75			0.773824	0.428655
746	0.760149	1664.7	1664.7			1.09098	0.466877
747	0.595738	824.288	801.319			0.74436	0.461503
748	0.708898	1350.18	1350.18			0.706935	0.495851
749	0.876348	2550.76	2550.76			0.718824	0.697214
750	0.611934	892.442	868.466			0.715768	0.564432
751	0.721537	1423.69	1423.69			0.7	0.475529
752	0.72482	1443.21	1443.21			0.701604	0.561739
753	0.713656	1377.54	1377.54			0.734542	0.509751
754	0.777439	1780.89	1780.89			0.723174	0.531791
755	0.735603	1508.58	1508.58			1.17202	0.485118
756	0.743536	1557.92	1557.92			0.721279	0.435864
757	0.620131	932.486	903.837			1.19619	0.443105
758	1.18368	6285.61	6285.61			0.811926	0.628147
759	0.701364	1307.58	1307.58			0.726216	0.53801
760	0.736417	1513.6	1513.6			0.708595	0.495927
761	1.19291	6433.76	6433.76			0.710474	0.467145
762	1.19182	6416.15	6416.15			0.70082	0.588765
763	1.18961	6380.42	6380.42			1.17864	0.479065
764	0.466292	406.268	384.249			0.899316	0.516404
765	0.518641	549.615	528.737			0.74267	0.467172
766	0.443645	354.419	330.937			0.737251	0.468366
767	0.431007	326.904	303.454			0.72031	0.457684
768	0.446465	360.809	337.288			1.18209	0.495215
769	0.426378	317.213	293.781			1.19315	0.49937
770	0.433196	331.502	308.101			0.766251	0.478746
771	0.435719	336.687	313.515			0.73514	0.454425
772	0.420673	305.449	282.146			0.752084	0.442061
773	0.425479	315.165	291.927			1.19771	0.617312
774	0.446692	361.624	337.804			1.0852	0.616446
775	0.470584	418.313	394.958			1.18516	0.608784
776	0.444154	355.9	332.078			1.19999	0.582684
777	0.446548	361.331	337.477			1.1975	0.604374
778	0.468468	413.956	389.655			1.01549	0.595585
779	0.570413	723.334	703.41			0.815457	0.567689
780	0.496444	485.612	463.714			1.1977	0.572523
781	1.0936	4905.57	4956.89			1.18252	0.576133
782	1.19985	6546.72	6546.72			0.889802	0.607346
783	1.19247	6426.56	6426.56			0.871855	0.402837
784	1.19484	6465.01	6465.01			1.19837	0.466402
785	1.14512	5691.06	5691.06			1.06831	0.626424
786	1.19558	6477.07	6477.07			0.838789	0.477863
787	1.1481	5735.58	5735.58			1.03071	0.681005
788	1.15981	5912.94	5912.94			1.15306	0.585274
789	0.729437	1470.97	1470.97			1.17341	0.579372
790	0.779569	1795.57	1795.57			0.740072	0.577679
791	0.9556	3307.26	3307.26			1.19708	0.62972
792	0.942832	3157.5	3176.45			1.1881	0.690379
793	1.1826	6268.35	6268.35			0.709706	0.532933
794	1.17292	6115.71	6115.71			1.17151	0.588617
795	1.18849	6362.45	6362.45			0.774951	0.587654
796	0.882338	2603.42	2603.42			0.879452	0.465766
797	0.763422	1686.29	1686.29			0.814482	0.556123
798	0.414387	292.608	269.685			0.816369	0.644988
799	1.15296	5808.69	5808.69			0.717569	0.640148
800	1.1957	6478.98	6478.98			0.719707	0.591024
801	0.752832	1617.09	1617.09			0.806442	0.685403
802	1.17515	6150.63	6150.63			0.868493	0.673045
803	0.706992	1339.31	1339.31			0.7	0.430941
804	0.663947	1120.42	1109.28			0.719035	0.433152
805	0.70063	1303.48	1303.48			0.734429	0.432725
806	0.754068	1625.07	1625.07			0.896107	0.573632
807	0.542095	630.803	603.761			0.725841	0.676673
808	0.468581	414.145	389.936			1.01653	0.649667
809	0.456117	383.315	359.639			0.751441	0.455242
810	0.488679	465.36	442.292			0.858278	0.551937
811	0.461547	396.807	372.637			0.745991	0.522671
812	0.481706	448.432	423.629			1.07668	0.529424
813	0.489152	467.716	443.578			0.878371	0.541014
814	1.02308	4030.79	4058.48			1.18987	0.570646
815	0.750031	1599.1	1599.1			1.19999	0.568671
816	0.952357	3273.69	3273.69			0.774361	0.517906
817	1.18478	6303.1	6303.1			1.19464	0.564717
818	1.19841	6523.05	6523.05			1.19519	0.463679
819	1.19777	6512.7	6512.7			1.00518	0.581615
820	1.19643	6490.88	6490.88			1.18967	0.67298
821	1.19857	6525.66	6525.66			0.755426	0.613416
822	1.19717	6502.92	6502.92			0.83034	0.501649
823	1.19935	6538.45	6538.45			0.915368	0.616762
824	1.15412	5826.23	5826.23			0.948321	0.569604
825	0.493693	479.977	456.048			0.84368	0.557423
826	0.784581	1830.43	1830.43			1.19114	0.616094
827	0.777504	1781.34	1781.34			0.926681	0.434487
828	1.17477	6144.63	6144.63			1.18631	0.428622
829	0.71424	1380.93	1380.93			1.1731	0.554828
830	0.709112	1351.4	1351.4			1.19317	0.478104
831	0.706352	1335.68	1335.68			0.703203	0.635009
832	1.18807	6355.8	6355.8			0.7	0.694659
833	0.591288	806.351	783.496			1.19746	0.49076
834	0.7	1299.97	1299.97			0.704285	0.535696
835	0.868932	2486.55	2486.55			0.702683	0.500487
836	0.803721	1967.69	1967.69			0.7	0.49961
837	0.821558	2101.62	2101.62			0.708782	0.522892
838	0.839571	2242.91	2242.91			0.774004	0.51683
839	0.449377	367.027	343.932			1.0236	0.502759
840	1.19959	6542.39	6542.39			0.929244	0.622053
841	0.83287	2189.63	2189.63			0.79455	0.517754
842	0.443823	354.257	331.335			0.737246	0.541514
843	0.442667	351.88	328.755			0.87041	0.635504
844	0.435511	336.181	313.066			0.720103	0.520151
845	0.435284	335.73	312.578			0.756163	0.446203
846	1.19096	6402.25	6402.25			0.798999	0.538305
847	0.887944	2653.36	2653.36			0.823224	0.451674
848	0.482906	449.529	426.802			0.7	0.45306
849	1.19461	6461.22	6461.22			0.7	0.483152
850	0.539743	618.188	595.935			0.7	0.483366
851	0.539802	618.899	596.132			0.874546	0.512204
852	0.447203	362.072	338.963			1.18121	0.452165
853	0.457799	387.199	363.632			0.72339	0.626045
854	0.576424	748.267	725.882			0.735886	0.496443
855	1.18717	6341.24	6341.24			0.7	0.470153
856	1.18613	6324.72	6324.72			0.880228	0.484537
857	1.19288	6433.2	6433.2			1.17945	0.563319
858	1.19741	6506.82	6506.82			1.17308	0.598124
859	1.17915	6213.57	6213.57			0.71	0.678828
860	0.481031	446.444	421.85			1.17918	0.66385
861	0.515926	546.174	520.478			0.996504	0.54573
862	0.511116	531.352	506.056			0.715332	0.539902
863	0.535927	604.456	583.386			0.759663	0.554043
864	0.467835	411.745	388.076			0.79175	0.677467
865	1.18914	6372.87	6372.87			0.867911	0.475959
866	1.18362	6284.57	6284.57			0.930321	0.497683
867	0.530196	589.857	564.871			1.19983	0.514006
868	0.884986	2626.93	2626.93			1.19952	0.49479
869	1.1995	6540.91	6540.91			0.766189	0.491648
870	1.159	5692.15	5900.53			1.19985	0.467986
871	1.19321	6438.53	6438.53			1.1997	0.448377
872	1.19995	6160.99	6548.22			0.706641	0.466219
873	1.19549	6475.54	6475.54			0.791412	0.557088
874	0.926407	3013.32	3013.32			1.19836	0.670157
875	1.19753	6508.84	6508.84			0.892822	0.493644
876	1.17863	6205.43	6205.43			0.935084	0.443148
877	1.18973	6382.39	6382.39			1.19467	0.444584
878	1.18465	6301.02	6301.02			1.19992	0.453453
879	0.7	1299.97	1299.97			1.17725	0.684367
880	0.7	1299.97	1299.97			0.967776	0.455493
881	1.19308	6436.43	6436.43			1.18351	0.699643
882	1.16173	5942.25	5942.25			1.19806	0.629165
883	0.905242	2811.47	2811.47			1.19198	0.495668
884	1.191	6402.91	6402.91			1.19309	0.524818
885	1.16745	6030.44	6030.44			0.769705	0.529083
886	1.19984	6546.48	6546.48			0.887026	0.592803
887	1.19949	6540.79	6540.79			1.19873	0.538293
888	0.746258	1575.09	1575.09			1.18631	0.617318
889	1.18397	6290.12	6290.12			0.842665	0.569155
890	0.710357	1358.53	1358.53			1.19529	0.603459
891	0.888915	2623.92	2662.07			1.19952	0.688052
892	0.844046	2278.97	2278.97			1.19147	0.525118
893	0.854602	2365.54	2365.54			1.13567	0.561201
894	0.7	1299.97	1299.97			1.17896	0.640422
895	0.892519	2694.58	2694.58			1.09726	0.605613
896	0.419749	303.969	280.29			1.16831	0.647984
897	0.7	1299.97	1299.97			1.19044	0.698007
898	0.587683	789.197	769.252			0.748123	0.637511
899	0.701756	1309.78	1309.78			0.763739	0.666923
900	0.7	1299.97	1299.97			0.790087	0.601969
901	0.816429	2062.5	2062.5			0.716307	0.516858
902	0.7	1299.97	1299.97			0.746454	0.5034
903	1.18726	6342.66	6342.66			0.741849	0.557967
904	0.560445	696.273	667.173			0.765796	0.569653
905	0.837483	2226.22	2226.22			0.754774	0.589941
906	0.860095	2411.45	2411.45			0.748455	0.542075
907	0.846723	2300.72	2300.72			1.0765	0.54047
908	0.94202	3168.25	3168.25			1.18226	0.540555
909	0.421998	307.783	284.819			1.19751	0.574633
910	0.421697	307.306	284.21			1.17405	0.429934
911	0.431166	327.399	303.789			1.18237	0.440998
912	0.428573	321.512	298.341			0.917211	0.432644
913	0.421527	306.862	283.867			1.18991	0.42751
914	0.465093	403.428	381.293			1.19496	0.461535
915	0.42512	314.223	291.189			1.19522	0.442377
916	0.675178	1182.25	1166.53			0.868147	0.438885
917	1.18097	6242.53	6242.53			1.19685	0.439824
918	0.750327	1601	1601			1.19375	0.540938
919	1.19788	6514.41	6514.41			0.813371	0.691601
920	0.731075	1480.9	1480.9			1.19971	0.6173
921	0.959585	3323.12	3348.8			0.7	0.656295
922	0.805107	1977.88	1977.88			0.700165	0.657424
923	1.19981	6545.96	6545.96			0.7	0.618935
924	0.4834	449.371	428.114			0.7	0.619565
925	0.461786	395.61	373.218			1.18987	0.595701
926	1.19705	6500.93	6500.93			1.07918	0.641104
927	0.432533	329.683	306.687			1.1901	0.550123
928	0.443642	354.125	330.931			1.17135	0.642538
929	0.445816	359.078	335.82			1.19022	0.632036
930	0.718045	1403.12	1403.12			0.74649	0.626674
931	0.703199	1317.87	1317.87			0.969362	0.696351
932	0.712404	1370.31	1370.31			1.19916	0.667177
933	0.707375	1341.49	1341.49			0.89212	0.580675
934	0.686805	1233.8	1227.83			1.19496	0.493617
935	1.17748	6187.3	6187.3			1.09124	0.578511
936	0.651528	1062.38	1048.19			0.978816	0.686071
937	0.70046	1302.53	1302.53			1.19412	0.607263
938	0.638242	1002.23	985.361			0.7	0.660925
939	0.693336	1264.9	1263.19			1.192	0.696502
940	0.7	1299.97	1299.97			0.7	0.669724
941	0.7	1299.97	1299.97			1.19916	0.642389
942	0.58323	773.998	751.896			1.19979	0.637666
943	0.617058	907.024	890.468			1.18151	0.659444
944	1.18894	6369.77	6369.77			0.823936	0.582642
945	0.629946	964.287	947.433			0.718676	0.670461
946	0.725228	1445.65	1445.65			0.740328	0.600368
947	0.700443	1302.44	1302.44			0.74572	0.683928
948	0.749221	1593.93	1593.93			0.715817	0.661316
949	0.7	1299.97	1299.97			0.72848	0.592726
950	0.7	1299.97	1299.97			0.7	0.696278
951	0.707282	1340.96	1340.96			0.7	0.534416
952	0.41779	299.303	276.385			0.735259	0.687794
953	0.421023	305.928	282.851			0.7	0.65673
954	0.449644	367.128	344.546			0.7	0.631296
955	0.43223	329.396	306.043			0.71	0.592579
956	1.19884	6530.15	6530.15			0.710513	0.43737
957	0.890889	2679.85	2679.85			0.82946	0.467705
958	1.18646	6329.94	6329.94			0.849332	0.442516
959	1.19327	6439.63	6439.63			0.7	0.656347
960	0.801847	1953.95	1953.95			1.18438	0.569138
961	0.764997	1696.75	1696.75			1.19159	0.554356
962	0.780362	1801.06	1801.06			1.19889	0.525189
963	1.19975	6544.97	6544.97			1.19905	0.540465
964	1.17861	6205.13	6205.13			0.967138	0.500558
965	1.19975	6544.97	6544.97			1.19967	0.483794
966	1.05701	4464.65	4475.88			1.17783	0.675172
967	0.791235	1877.39	1877.39			0.737656	0.536774
968	1.19691	6498.66	6498.66			0.852167	0.489393
969	0.84426	2280.7	2280.7			0.789618	0.505099
970	1.19633	6489.28	6489.28			0.733093	0.458343
971	1.19917	6535.56	6535.56			0.855999	0.500739
972	1.18526	6310.68	6310.68			1.14345	0.507829
973	0.830058	2167.53	2167.53			0.730952	0.514161
974	1.19305	6436.04	6436.04			0.751784	0.482346
975	1.1807	6238.12	6238.12			0.726843	0.454135
976	0.72441	1440.76	1440.76			0.727615	0.448232
977	1.19972	6544.47	6544.47			1.19206	0.657276
978	0.870126	2496.81	2496.81			1.19694	0.429282
979	0.90031	2765.77	2765.77			0.7	0.424647
980	1.17667	6174.49	6174.49			0.7	0.425899
981	0.432778	330.666	307.209			0.721321	0.43407
982	0.428119	320.769	297.394			1.19247	0.427439
983	0.432035	329.062	305.63			0.79078	0.44117
984	0.416938	297.723	274.697			1.17373	0.442011
985	0.417177	298.254	275.169			0.734469	0.575811
986	1.19965	6543.43	6543.43			0.770219	0.445322
987	1.12744	5041.38	5431.5			1.18503	0.477445
988	1.19964	6543.26	6543.26			1.18522	0.490805
989	1.18136	6248.6	6248.6			1.18666	0.582467
990	1.19708	6501.44	6501.44			1.01581	0.476248
991	0.965337	3409.39	3409.39			0.802964	0.591096
992	0.913329	2887.49	2887.49			0.902652	0.534511
993	0.43113	327.476	303.714			1.1993	0.552256
994	0.487208	463.04	438.312			1.19952	0.68051
995	0.460076	393.645	369.085			1.19949	0.691435
996	0.440433	347.343	323.801			0.805482	0.687558
997	0.431474	327.696	304.441			0.8369	0.435978
998	0.449956	368.313	345.263			0.803414	0.43998
999	0.489707	469.267	445.089			1.10704	0.441623
1000	1.15914	5902.72	5902.72			1.18649	0.423224
1001	1.18599	6322.42	6322.42			1.19978	0.430477
1002	1.19158	6412.29	6412.29			1.19525	0.435848
1003	1.19202	6419.26	6419.26			0.715696	0.468544
1004	0.77693	1777.4	1777.4			1.16232	0.459901
1005	1.19181	6416.01	6416.01			0.759846	0.436678
1006	1.19919	6535.93	6535.93			0.760059	0.436569
1007	0.87358	2526.67	2526.67			1.19255	0.584574
1008	0.906322	2821.54	2821.54			1.19819	0.566671
1009	1.06846	4506.09	4622.9			0.958059	0.494087
1010	0.873195	2523.33	2523.33			1.19907	0.473991
1011	1.19018	6389.69	6389.69			0.704121	0.489422
1012	0.762437	1679.77	1679.77			0.857091	0.449622
1013	0.740262	1537.43	1537.43			0.7	0.551003
1014	0.732099	1487.13	1487.13			0.7	0.574466
1015	0.75412	1625.4	1625.4			0.723144	0.551531
1016	0.510831	532.527	505.208			1.18998	0.532058
1017	0.448635	366.961	342.23			1.19994	0.688047
1018	0.91508	2904.13	2904.13			0.888837	0.627961
1019	0.628348	949.268	940.241			0.809174	0.647561
1020	0.480006	443.576	419.158			0.835531	0.682118
1021	0.787914	1853.85	1853.85			0.928245	0.661661
1022	0.930212	3033.5	3050.6			0.979747	0.551711
1023	0.731798	1485.29	1485.29			1.19	0.587972
1024	0.722182	1427.51	1427.51			0.771606	0.602209
1025	0.754364	1626.98	1626.98			1.04491	0.610484
1026	0.71104	1362.45	1362.45			0.859244	0.65485
1027	0.719887	1413.94	1413.94			1.18997	0.586771
1028	0.714067	1379.93	1379.93			1.18434	0.557575
1029	0.717619	1400.63	1400.63			0.734519	0.622914
1030	0.650657	1057.93	1043.99			1.17034	0.465653
1031	0.642697	1018.53	1006.14			1.18933	0.435176
1032	0.628376	956.459	940.368			0.771609	0.446914
1033	0.657221	1087.75	1075.91			0.816433	0.434843
1034	0.63412	981.495	966.393			0.776376	0.498387
1035	0.638496	1000.5	986.537			1.19994	0.460889
1036	0.7	1299.97	1299.97			1.19976	0.467701
1037	0.728516	1465.4	1465.4			1.16294	0.491297
1038	0.7	1299.97	1299.97			1.17541	0.699975
1039	0.7	1299.97	1299.97			1.19568	0.542264
1040	0.457063	384.972	361.882			1.1775	0.575158
1041	0.69751	1286.77	1286.14			1.052	0.607665
1042	0.7	1299.97	1299.97			1.1754	0.523237
1043	0.701456	1308.1	1308.1			1.18658	0.650925
1044	0.7	1299.97	1299.97			1.14722	0.611661
1045	0.623737	935.791	919.696			1.1955	0.667832
1046	0.633338	977.245	962.824			0.758375	0.502297
1047	0.634102	984.068	966.309			0.719561	0.472119
1048	0.675823	1178.88	1169.87			0.758864	0.615375
1049	0.690806	1250.34	1249.42			0.717759	0.518559
1050	0.531037	590.301	567.564			0.714216	0.540566
1051	1.17818	6198.38	6198.38			0.724918	0.628645
1052	1.14986	5487.47	5761.96			0.739865	0.452568
1053	0.824992	2128.08	2128.08			0.741206	0.474246
1054	0.801534	1951.66	1951.66			1.17426	0.470462
1055	1.18865	6365.06	6365.06			1.19965	0.449954
1056	0.738184	1524.52	1524.52			1.18395	0.423026
1057	0.697788	1287.69	1287.69			1.19541	0.447236
1058	0.919866	2938.09	2949.94			1.17993	0.422138
1059	0.80848	2002.84	2002.84			1.01586	0.441855
1060	0.926256	2929.9	3011.84			0.7	0.459147
1061	0.567258	719.951	691.799			0.7	0.458514
1062	0.821199	2098.86	2098.86			0.7	0.422968
1063	1.19697	6499.61	6499.61			0.70558	0.551304
1064	0.793238	1891.69	1891.69			1.1965	0.484301
1065	0.739921	1535.31	1535.31			0.7	0.451323
1066	0.733414	1495.16	1495.16			0.722739	0.479259
1067	0.733635	1496.51	1496.51			0.7	0.631577
1068	0.726243	1451.73	1451.73			0.712751	0.558408
1069	0.722813	1431.26	1431.26			0.709356	0.558486
1070	1.19763	6510.32	6510.32			0.781341	0.545027
1071	0.686666	1235.76	1227.09			1.18432	0.542006
1072	0.613663	897.935	875.851			0.730954	0.55133
1073	0.566552	715.934	689.221			0.731345	0.542947
1074	0.721635	1424.27	1424.27			0.90717	0.434138
1075	0.435166	335.416	312.322			0.750573	0.576971
1076	0.42057	305.089	281.938			1.18309	0.505723
1077	0.4651	405.584	381.311			1.19999	0.485643
1078	0.494214	481.965	457.494			0.820086	0.479696
1079	0.443872	355.227	331.445			0.757435	0.548027
1080	0.448747	365.159	342.486			0.77	0.659373
1081	0.416891	297.768	274.605			0.7	0.526202
1082	0.422537	309.038	285.913			0.702961	0.456337
1083	0.660684	1097.43	1093			0.7	0.45157
1084	0.7	1299.97	1299.97			0.714854	0.461104
1085	0.563939	707.33	679.729			1.19294	0.488391
1086	0.642596	1016.19	1005.66			1.15839	0.603144
1087	0.479303	441.909	417.322			0.728102	0.656208
1088	0.7	1299.97	1299.97			0.754519	0.659842
1089	0.628049	949.58	938.903			1.19786	0.668195
1090	0.718144	1403.7	1403.7			1.19242	0.677215
1091	0.597757	823.212	809.491			0.832146	0.485659
1092	0.517509	548.972	525.282			0.789299	0.485551
1093	0.947466	3223.52	3223.52			0.792965	0.543572
1094	0.601664	847.97	825.471			1.15167	0.544069
1095	0.706099	1334.25	1334.25			1.19723	0.488423
1096	0.709792	1355.29	1355.29			1.18921	0.466123
1097	0.639085	995.309	989.272			1.19106	0.687547
1098	0.485044	455.606	432.497			0.834945	0.685274
1099	0.465928	407.243	383.35			1.19648	0.435042
1100	0.634535	968.292	968.292			1.1937	0.431263
1101	0.513397	534.536	512.862			1.19991	0.428735
1102	0.448251	364.147	341.352			0.852548	0.43666
1103	0.461626	396.224	372.83			1.19218	0.432126
1104	0.468916	414.412	390.774			0.7	0.421026
1105	0.501995	503.98	479.444			0.7	0.461014
1106	0.514023	536.294	514.738			1.19174	0.570873
1107	1.19457	6460.66	6460.66			1.17784	0.579869
1108	1.19325	6439.28	6439.28			1.1652	0.606854
1109	1.19172	6414.48	6414.48			1.19411	0.612614
1110	0.907908	2836.38	2836.38			0.953476	0.571927
1111	1.18478	6303.09	6303.09			1.05603	0.580869
1112	0.881103	2592.51	2592.51			1.17099	0.479794
1113	1.17313	6118.98	6118.98			1.18984	0.637909
1114	1.16787	6037.02	6037.02			1.19601	0.607108
1115	0.79598	1911.38	1911.38			1.16738	0.563108
1116	1.19843	6523.38	6523.38			0.863437	0.604815
1117	1.19613	6485.99	6485.99			0.7	0.585848
1118	1.194	6451.4	6451.4			0.7	0.664916
1119	0.919124	2942.81	2942.81			0.7	0.573922
1120	0.6195	918.89	901.081			0.703491	0.559908
1121	1.19382	6448.48	6448.48			0.7	0.585824
1122	1.19211	6420.81	6420.81			0.7	0.636494
1123	0.722953	1432.09	1432.09			0.7	0.58643
1124	0.728116	1462.99	1462.99			0.7	0.596369
1125	0.74558	1570.8	1570.8			0.7	0.699584
1126	1.18811	6356.32	6356.32			1.17662	0.672273
1127	1.19852	6524.86	6524.86			1.18528	0.635586
1128	1.16281	5958.89	5958.89			0.858111	0.562242
1129	1.14826	5738	5738			0.888289	0.663837
1130	0.782664	1817.04	1817.04			1.19208	0.467674
1131	0.454206	377.274	355.138			1.1967	0.438458
1132	0.698403	1292.95	1291.09			0.821923	0.456152
1133	0.704933	1327.65	1327.65			1.19057	0.435032
1134	0.706556	1336.84	1336.84			1.19644	0.473842
1135	0.727226	1457.63	1457.63			1.18013	0.465102
1136	0.7	1299.97	1299.97			0.815316	0.690432
1137	1.19272	6430.61	6430.61			1.19684	0.563066
1138	0.709233	1352.09	1352.09			0.718526	0.577968
1139	0.706572	1336.93	1336.93			0.705142	0.633498
1140	0.718267	1404.42	1404.42			0.706571	0.589756
1141	0.838406	2233.58	2233.58			1.18375	0.584604
1142	0.641327	1016.75	999.717			0.78856	0.417703
1143	0.62497	940.82	925.161			1.14756	0.433832
1144	0.612931	891.494	872.719			1.19119	0.431712
1145	0.626562	947.523	932.249			1.18457	0.421786
1146	0.632971	976.528	961.148			1.19954	0.465155
1147	1.19908	6534.11	6534.11			0.82465	0.440758
1148	1.19682	6497.16	6497.16			0.816853	0.427462
1149	1.16862	6048.61	6048.61			1.19507	0.481802
1150	0.447178	363.503	338.906			0.792972	0.43171
1151	1.19999	6548.96	6548.96			0.843893	0.463598
1152	0.530489	591.678	565.807			0.955375	0.459074
1153	0.520641	559.837	534.878			0.801398	0.487331
1154	0.530504	590.813	565.855			0.928625	0.433075
1155	0.574028	734.798	716.867			0.788708	0.435113
1156	0.504151	510.3	485.647			0.729737	0.431821
1157	0.740399	1538.29	1538.29			0.986712	0.435626
1158	0.79216	1883.98	1883.98			1.19914	0.452641
1159	0.663878	1130.21	1108.93			0.823936	0.519824
1160	0.747259	1581.44	1581.44			1.19207	0.415246
1161	1.18614	6324.85	6324.85			1.17023	0.424887
1162	1.18601	6322.72	6322.72			1.19913	0.44227
1163	1.14992	5762.91	5762.91			0.898483	0.631769
1164	0.773824	1756.17	1756.17			1.1983	0.611819
1165	1.09098	4557.15	4921.43			0.758813	0.499966
1166	0.74436	1563.11	1563.11			0.882887	0.636962
1167	0.706935	1338.99	1338.99			1.18209	0.564392
1168	0.61851	913.717	896.766			0.859591	0.597512
1169	0.61227	887.431	869.899			0.723679	0.562627
1170	0.499578	496.098	472.552			0.720923	0.622745
1171	0.550029	651.518	630.66			0.725329	0.560656
1172	0.697683	1287.1	1287.1			0.719044	0.520757
1173	0.638354	998.765	985.879			0.757993	0.67812
1174	0.665692	1124.6	1118.04			1.19092	0.560412
1175	0.718824	1407.69	1407.69			1.05644	0.539882
1176	0.715768	1389.81	1389.81			1.19674	0.581399
1177	0.7	1299.97	1299.97			1.13035	0.502969
1178	0.701604	1308.93	1308.93			1.19598	0.537669
1179	0.734542	1502.06	1502.06			1.1941	0.613439
1180	0.723174	1433.4	1433.4			0.7	0.477749
1181	1.17202	6101.68	6101.68			1.17622	0.460801
1182	0.721279	1423.76	1422.16			0.711076	0.580035
1183	1.19619	6487	6487			1.19979	0.699323
1184	0.811926	2028.57	2028.57			0.728177	0.64365
1185	0.726216	1451.56	1451.56			0.756209	0.585497
1186	0.708595	1348.45	1348.45			0.701651	0.467919
1187	0.710474	1359.2	1359.2			0.7	0.52656
1188	0.70082	1304.54	1304.54			1.19186	0.525994
1189	1.17864	6205.64	6205.64			1.17419	0.477336
1190	0.899316	2756.62	2756.62			1.19854	0.482102
1191	0.74267	1552.48	1552.48			1.19199	0.466305
1192	0.573328	744.882	714.247			1.18972	0.439617
1193	0.737251	1520.66	1518.74			1.19893	0.428052
1194	0.72031	1416.44	1416.44			0.998856	0.442628
1195	0.565083	708.165	683.873			1.17818	0.422723
1196	0.481936	449.685	424.236			1.19956	0.519125
1197	0.642275	1022.07	1004.16			1.17988	0.534885
1198	1.18209	6260.3	6260.3			1.18537	0.555158
1199	1.19315	6437.63	6437.63			1.18821	0.562258
1200	0.766251	1705.11	1705.11			1.19963	0.528426
1201	0.695921	1277.38	1277.38			1.19436	0.460488
1202	0.691913	1255.55	1255.43			1.19305	0.618408
1203	0.73514	1505.74	1505.74			1.19264	0.417764
1204	0.752084	1612.27	1612.27			1.19684	0.435
1205	1.19771	6511.74	6511.74			1.19912	0.597915
1206	1.0852	4696.87	4843.59			1.19594	0.564475
1207	1.18516	6309.18	6309.18			0.793585	0.523882
1208	1.19999	6548.95	6548.95			0.85405	0.48809
1209	0.600222	837.008	819.548			1.19675	0.575616
1210	1.1975	6508.27	6508.27			1.18792	0.638083
1211	0.463292	401.695	376.88			0.70061	0.623154
1212	0.497444	491.813	466.52			0.740142	0.602474
1213	0.58108	762.5	743.614			0.7	0.61806
1214	0.54482	637.755	612.912			1.05828	0.649171
1215	0.446688	361.049	337.795			1.19752	0.561067
1216	0.458293	388.596	364.811			0.894484	0.554166
1217	0.491531	473.325	450.081			1.17975	0.583588
1218	0.462186	398.767	374.188			0.923753	0.671347
1219	0.509289	522.779	500.646			1.18766	0.580651
1220	0.46679	409.091	385.482			1.18552	0.690053
1221	0.487671	462.31	439.561			1.03288	0.599219
1222	0.478529	437.889	415.302			1.19508	0.685752
1223	0.496219	485.363	463.083			1.19934	0.563551
1224	1.01549	3968.9	3968.9			1.16917	0.627863
1225	0.815457	2055.14	2055.14			1.19872	0.469938
1226	1.1977	6511.52	6511.52			1.16543	0.475563
1227	1.18252	6267.13	6267.13			1.15505	0.517008
1228	0.889802	2670.05	2670.05			1.18115	0.516865
1229	0.637231	993.097	980.688			1.19999	0.462841
1230	0.556559	678.555	653.389			1.19859	0.49107
1231	0.564574	703.603	682.026			1.12189	0.48269
1232	0.610194	881.226	861.079			0.722338	0.483111
1233	0.50549	515.288	489.526			1.18467	0.571668
1234	0.541215	623.382	600.825			1.16505	0.603019
1235	0.519903	556.448	532.607			1.17567	0.657846
1236	0.505564	513.751	489.743			1.19021	0.692869
1237	0.571437	729.637	707.202			1.19706	0.699533
1238	0.441076	349.24	325.222			0.962364	0.699773
1239	0.871855	2511.73	2511.73			0.702091	0.694322
1240	1.19837	6522.47	6522.47			0.714466	0.424469
1241	1.06831	4478.19	4620.91			0.718029	0.417063
1242	0.838789	2236.65	2236.65			0.708792	0.485805
1243	1.03071	4150.02	4150.02			0.714038	0.619974
1244	1.15306	5810.23	5810.23			0.719726	0.635187
1245	1.17341	6123.4	6123.4			1.19744	0.615826
1246	0.740072	1536.25	1536.25			1.19764	0.564328
1247	1.19708	6501.44	6501.44			1.19803	0.48045
1248	1.1881	6356.21	6356.21			0.7	0.559611
1249	0.545402	637.919	614.879			1.1993	0.481689
1250	0.650112	1045.52	1041.37			1.19643	0.506664
1251	0.709706	1354.8	1354.8			1.19834	0.451453
1252	0.698345	1290.77	1290.77			0.853583	0.451344
1253	0.54213	627.495	603.879			0.777194	0.432084
1254	0.54638	639.721	618.193			1.00455	0.587867
1255	1.17151	6093.63	6093.63			0.775657	0.469135
1256	0.569981	728.07	701.811			1.19767	0.604426
1257	0.774951	1763.85	1763.85			1.14831	0.523513
1258	0.879452	2577.95	2577.95			0.708019	0.561711
1259	0.814482	2047.78	2047.78			1.1803	0.502334
1260	0.816369	2062.05	2062.05			1.17568	0.589828
1261	0.717569	1400.33	1400.33			1.05869	0.466219
1262	0.719707	1412.88	1412.88			0.7	0.537233
1263	0.806442	1987.74	1987.74			0.7	0.480441
1264	0.868493	2478.39	2482.78			1.18554	0.418622
1265	0.7	1299.97	1299.97			1.19079	0.443061
1266	0.719035	1408.93	1408.93			0.742168	0.4473
1267	0.734429	1501.37	1501.37			1.18722	0.439833
1268	0.896107	2727.22	2727.22			1.17392	0.440442
1269	0.725841	1449.32	1449.32			0.861605	0.435717
1270	1.01653	3981.04	3981.04			1.19948	0.437222
1271	0.751441	1608.14	1608.14			1.18118	0.420927
1272	0.858278	2396.2	2396.2			1.19787	0.424011
1273	0.745991	1573.4	1573.4			1.18559	0.42315
1274	1.07668	4635.04	4730.41			0.884309	0.434954
1275	0.878371	2568.46	2568.46			1.16587	0.429539
1276	1.18987	6384.6	6384.6			1.18614	0.418247
1277	1.19999	6548.9	6548.9			0.7	0.443359
1278	0.774361	1759.82	1759.82			1.06521	0.658914
1279	1.19464	6461.77	6461.77			1.19188	0.466298
1280	1.19519	6470.69	6470.69			1.19576	0.470727
1281	1.00518	3849.23	3849.23			1.19968	0.507402
1282	1.18967	6381.46	6381.46			1.19322	0.583213
1283	0.504072	505.527	485.42			1.1998	0.628966
1284	0.522781	561.981	541.501			1.19874	0.498503
1285	0.589779	794.139	777.513			1.19823	0.522727
1286	0.557092	670.137	655.269			0.716879	0.484146
1287	0.579392	755.858	737.15			0.711775	0.467787
1288	0.541064	619.445	600.325			0.716116	0.475445
1289	0.755426	1633.86	1633.86			0.718212	0.620762
1290	0.83034	2169.74	2169.74			0.711828	0.507978
1291	0.915368	2906.87	2906.87			0.714149	0.511386
1292	0.948321	3232.25	3232.25			1.17117	0.511407
1293	0.84368	2276	2276			0.955622	0.463912
1294	1.19114	6405.07	6405.07			1.19641	0.501521
1295	0.926681	3015.99	3015.99			0.766378	0.534366
1296	1.18631	6327.45	6327.45			0.846041	0.505917
1297	1.1731	6118.52	6118.52			0.876744	0.512101
1298	1.19317	6437.98	6437.98			1.18371	0.548402
1299	0.703203	1317.9	1317.9			1.16234	0.62755
1300	0.679972	1191.55	1191.55			0.733141	0.632079
1301	0.7	1299.97	1299.97			0.747008	0.684251
1302	1.19746	5976.29	6507.59			0.814967	0.450685
1303	0.704285	1323.99	1323.99			1.19515	0.518117
1304	0.702683	1314.97	1314.97			0.905448	0.46021
1305	0.620368	919.168	904.874			0.84211	0.426107
1306	0.449103	367.655	343.302			1.19998	0.662489
1307	0.632196	968.156	957.624			0.873455	0.561751
1308	0.563287	700.97	677.372			0.962723	0.68104
1309	0.4963	488.817	463.311			0.950303	0.618474
1310	0.627842	948.668	937.972			0.7	0.682621
1311	0.448562	365.941	342.062			0.710065	0.690019
1312	0.464059	402.785	378.754			0.732098	0.650648
1313	0.450879	370.789	347.391			0.7	0.433545
1314	0.7	1299.97	1299.97			0.7	0.432611
1315	0.708782	1349.51	1349.51			0.788752	0.436691
1316	0.608774	876.682	855.08			1.10395	0.433014
1317	0.673567	1167.54	1158.19			0.7	0.465927
1318	0.620145	920.34	903.898			0.734443	0.459552
1319	0.774004	1757.39	1757.39			1.05415	0.4949
1320	1.0236	3983.65	4064.72			0.768225	0.481025
1321	0.929244	2994.29	3041.09			0.824574	0.435044
1322	0.79455	1901.09	1901.09			0.766281	0.501744
1323	0.737246	1518.72	1518.72			0.779064	0.511686
1324	0.87041	2499.25	2499.25			1.16756	0.664884
1325	0.720103	1415.22	1415.22			0.741754	0.5405
1326	0.756163	1638.65	1638.65			0.72404	0.694606
1327	0.798999	1933.21	1933.21			0.753904	0.682388
1328	0.823224	2114.43	2114.43			0.731466	0.555825
1329	0.7	1299.97	1299.97			0.717508	0.465922
1330	0.7	1299.97	1299.97			0.717053	0.443697
1331	0.7	1299.97	1299.97			0.734821	0.461886
1332	0.674172	1168.56	1161.32			0.725589	0.463096
1333	0.690995	1250.45	1250.45			0.717816	0.520007
1334	0.629063	960.458	943.456			1.18088	0.432659
1335	0.636745	994.375	978.445			1.19733	0.476302
1336	0.608076	873.3	852.142			1.1829	0.581533
1337	0.520436	560.127	534.245			1.15628	0.475596
1338	0.654587	1074.17	1063.02			1.19927	0.478445
1339	0.874546	2535.05	2535.05			1.1933	0.686411
1340	0.446555	360.654	337.492			0.717988	0.482578
1341	0.46745	409.995	387.119			0.70215	0.6319
1342	1.18121	6246.31	6246.31			1.16869	0.699959
1343	0.44103	348.051	325.12			0.704388	0.430862
1344	0.72339	1434.69	1434.69			0.715494	0.448166
1345	0.464693	403.499	380.309			1.19609	0.441311
1346	0.436872	339.034	316.012			1.16542	0.443942
1347	0.735886	1510.33	1510.33			0.778091	0.420982
1348	0.693643	1270.08	1264.88			1.15546	0.435031
1349	0.695741	1278.48	1276.39			0.7183	0.439347
1350	0.684461	1219.71	1215.31			1.18779	0.430917
1351	0.7	1299.97	1299.97			1.1742	0.429646
1352	0.880228	2584.79	2584.79			1.19896	0.638759
1353	1.17945	6218.36	6218.36			0.737591	0.685786
1354	0.63461	992.725	968.635			0.7	0.634839
1355	1.17308	6118.17	6118.17			0.7	0.437295
1356	0.578809	761.95	734.928			0.7	0.42739
1357	0.71	1362.04	1356.48			0.7	0.554648
1358	1.17918	6214.18	6214.18			0.7	0.517225
1359	0.996504	3706.04	3750.39			0.704185	0.457438
1360	0.715332	1387.28	1387.28			0.7	0.582507
1361	0.759663	1661.51	1661.51			0.7	0.493638
1362	0.79175	1881.06	1881.06			0.700578	0.555826
1363	0.867911	2477.79	2477.79			0.7	0.63224
1364	0.930321	3051.67	3051.67			0.708629	0.56976
1365	0.431582	327.518	304.669			0.771122	0.520713
1366	0.427481	319.065	296.067			0.7	0.584735
1367	0.423179	310.08	287.218			0.71553	0.673997
1368	1.19983	6546.32	6546.32			0.723004	0.646052
1369	0.432465	329.444	306.543			0.753236	0.593128
1370	0.476364	434.817	409.692			0.7	0.694259
1371	0.521359	560.197	537.093			0.732681	0.435007
1372	0.501895	504.187	479.157			0.7	0.424552
1373	0.50886	521.733	499.383			0.720755	0.444151
1374	0.462962	400.559	376.075			0.841146	0.443684
1375	1.19952	6541.19	6541.19			0.703828	0.438172
1376	0.446824	363.7	338.103			0.734829	0.428744
1377	0.486366	460.78	436.043			0.87968	0.425086
1378	0.766189	1704.7	1704.7			0.744711	0.434696
1379	1.19985	6546.6	6546.6			0.747765	0.447294
1380	1.1997	6544.21	6544.21			1.08957	0.428161
1381	0.706641	1337.32	1337.32			0.702104	0.493418
1382	0.791412	1878.65	1878.65			0.7	0.460062
1383	1.19836	6522.29	6522.29			0.7	0.542174
1384	0.892822	2697.33	2697.33			0.734436	0.429584
1385	0.935084	3098.79	3098.79			0.746955	0.523762
1386	0.513248	534.901	512.415			0.72377	0.446495
1387	1.19467	6462.29	6462.29			1.0011	0.469029
1388	1.19992	6547.74	6547.74			0.7	0.437246
1389	1.17725	6183.7	6183.7			0.810828	0.445127
1390	0.967776	3435.29	3435.29			0.75047	0.460131
1391	1.18351	6282.83	6282.83			0.7	0.440788
1392	1.19806	6517.47	6517.47			0.7	0.458806
1393	1.19198	6418.66	6418.66			0.712807	0.450034
1394	1.19309	6436.64	6436.64			0.7	0.489096
1395	0.769705	1728.27	1728.27			1.1926	0.567279
1396	0.887026	2645.14	2645.14			0.789487	0.53677
1397	1.19873	6528.43	6528.43			1.16125	0.436384
1398	1.18631	6327.47	6327.47			0.963142	0.47531
1399	0.842665	2267.8	2267.8			1.16612	0.588397
1400	1.19529	6472.37	6472.37			1.18204	0.649119
1401	0.530138	587.624	564.685			1.15446	0.524408
1402	0.606333	855.684	844.835			0.815572	0.576616
1403	0.62784	947.269	937.964			0.730998	0.580961
1404	1.19952	6541.33	6541.33			1.17795	0.608781
1405	0.499317	493.775	471.811			0.853315	0.586917
1406	0.505419	512.401	489.322			0.72747	0.581832
1407	1.19147	6410.51	6410.51			0.769269	0.588567
1408	1.13567	5551.37	5551.37			0.810692	0.50405
1409	1.17896	6210.67	6210.67			1.1969	0.533774
1410	1.09726	5006.82	5006.82			1.18397	0.46294
1411	1.16831	6043.88	6043.88			0.807254	0.58044
1412	1.19044	6393.84	6393.84			1.04211	0.503534
1413	0.748123	1586.93	1586.93			1.19953	0.584937
1414	0.763739	1688.4	1688.4			0.772748	0.451808
1415	0.790087	1869.24	1869.24			1.16649	0.545766
1416	0.716307	1392.96	1392.96			1.02864	0.526328
1417	0.746454	1576.33	1576.33			1.18114	0.636757
1418	0.741849	1547.34	1547.34			0.743704	0.633771
1419	0.765796	1702.08	1702.08			0.7	0.587776
1420	0.754774	1629.64	1629.64			0.7	0.624117
1421	0.56613	715.284	687.68			1.19747	0.463067
1422	0.748455	1589.04	1589.04			0.815191	0.593246
1423	0.532925	593.276	573.637			1.18988	0.69458
1424	0.424238	312.224	289.379			1.11127	0.669295
1425	0.419043	301.804	278.878			1.19964	0.645726
1426	0.413103	289.954	267.186			0.849998	0.404605
1427	0.421786	307.087	284.392			0.7	0.608253
1428	0.417421	298.621	275.652			0.7	0.563308
1429	1.0765	4712.24	4728.07			1.16944	0.614349
1430	1.18226	6262.94	6262.94			0.713548	0.431762
1431	1.19751	6508.4	6508.4			0.824814	0.635808
1432	1.17405	6133.44	6133.44			1.1767	0.44623
1433	1.18237	6264.61	6264.61			1.11535	0.563155
1434	0.917211	2924.47	2924.47			1.19265	0.466196
1435	1.18991	6385.23	6385.23			1.15942	0.427685
1436	1.19496	6466.89	6466.89			0.707348	0.561153
1437	1.19522	6471.24	6471.24			0.722569	0.567814
1438	0.868147	2479.82	2479.82			0.770004	0.413972
1439	0.479341	439.942	417.42			0.753817	0.438443
1440	1.19685	6497.64	6497.64			0.816118	0.424697
1441	1.19375	6447.37	6447.37			0.786527	0.459968
1442	0.813371	2039.41	2039.41			0.78869	0.417601
1443	1.19971	6544.35	6544.35			0.964313	0.489237
1444	0.625725	939.299	928.516			0.801462	0.531542
1445	0.490092	469.527	446.141			0.80362	0.532042
1446	0.55354	659.993	642.815			0.832459	0.41901
1447	0.433569	332.492	308.896			0.722614	0.629036
1448	0.532253	590.268	571.469			0.851592	0.584639
1449	0.514275	537.102	515.496			0.926283	0.56404
1450	0.471346	420.979	396.879			1.19892	0.422636
1451	0.455953	382.659	359.251			1.10875	0.657875
1452	0.488368	464.292	441.449			0.787375	0.401955
1453	0.639323	1004.62	990.375			0.80882	0.431275
1454	0.7	1299.97	1299.97			1.19143	0.689589
1455	0.449845	369.654	345.007			0.958263	0.698898
1456	0.700165	1300.89	1300.89			1.16685	0.63573
1457	0.7	1299.97	1299.97			0.7	0.50021
1458	0.7	1299.97	1299.97			0.881696	0.614247
1459	1.18987	6384.62	6384.62			0.716026	0.528118
1460	1.07918	4755.32	4763.4			0.724177	0.44628
1461	1.1901	6388.36	6388.36			0.768896	0.495607
1462	1.17135	6091.21	6091.21			0.716794	0.485809
1463	0.55603	672.033	651.528			0.712483	0.439591
1464	1.19022	6390.38	6390.38			0.800423	0.483051
1465	0.494809	482.131	459.147			0.763326	0.610139
1466	0.481361	446.97	422.719			0.833407	0.441892
1467	0.443307	354.026	330.181			0.816199	0.479567
1468	0.46378	402.334	378.073			0.780394	0.496511
1469	0.431577	328.78	304.66			1.19984	0.419869
1470	0.74649	1576.56	1576.56			1.19499	0.434357
1471	0.439697	346.008	322.181			1.18893	0.408148
1472	0.427699	319.966	296.52			1.0809	0.506508
1473	0.515344	542.677	518.717			1.17713	0.497384
1474	0.969362	3452.21	3452.21			1.19996	0.512806
1475	1.19916	6535.35	6535.35			1.19359	0.563069
1476	0.468167	413.267	388.904			1.18778	0.471176
1477	0.89212	2690.98	2690.98			0.701114	0.502474
1478	1.19496	6466.99	6466.99			0.7	0.65059
1479	1.09124	4886.58	4924.94			1.1985	0.632842
1480	0.978816	3554.21	3554.21			0.922215	0.655909
1481	1.19412	6453.28	6453.28			0.7	0.427898
1482	0.573456	737.173	714.726			0.7	0.491198
1483	0.481925	446.775	424.207			0.7	0.487961
1484	0.620117	921.495	903.775			0.7	0.5148
1485	0.668967	1142.35	1134.63			0.7	0.533052
1486	0.674613	1167.66	1163.6			0.7	0.489884
1487	0.583097	771.798	751.385			0.7	0.644029
1488	0.7	1299.97	1299.97			0.816107	0.575154
1489	0.699366	1296.44	1296.44			0.845618	0.466562
1490	1.192	6418.97	6418.97			1.16615	0.435298
1491	0.659148	1093.22	1085.4			0.86358	0.446389
1492	0.7	1299.97	1299.97			1.19973	0.439289
1493	1.19916	6535.42	6535.42			0.731439	0.449309
1494	1.19979	6545.68	6545.68			0.88985	0.442684
1495	1.18151	6251.05	6251.05			1.18598	0.452936
1496	0.823936	2119.92	2119.92			0.858071	0.441699
1497	0.718676	1406.82	1406.82			1.18743	0.582033
1498	0.740328	1537.84	1537.84			1.19907	0.500258
1499	0.74572	1571.69	1571.69			1.16354	0.593892
1500	0.715817	1390.1	1390.1			1.19347	0.622919
1501	0.72848	1465.18	1465.18			0.860472	0.628729
1502	0.7	1299.97	1299.97			0.877233	0.629818
1503	0.7	1299.97	1299.97			1.16564	0.521503
1504	0.735259	1506.47	1506.47			0.819399	0.508505
1505	0.7	1299.97	1299.97			0.77788	0.594835
1506	0.7	1299.97	1299.97			0.888345	0.59466
1507	0.71	1356.48	1356.48			0.722459	0.569237
1508	0.483651	452.128	428.781			0.73837	0.501743
1509	0.710513	1359.43	1359.43			1.19335	0.580114
1510	0.82946	2162.85	2162.85			0.856608	0.454096
1511	0.849332	2322.05	2322.05			0.767388	0.505696
1512	0.7	1299.97	1299.97			0.728043	0.488476
1513	1.18438	6296.69	6296.69			0.848103	0.473072
1514	1.19159	6412.43	6412.43			1.19936	0.506579
1515	1.19889	6531.04	6531.04			1.19853	0.589679
1516	1.19905	6533.64	6533.64			0.873532	0.501962
1517	0.967138	3420.73	3428.5			0.946117	0.511581
1518	1.19967	6543.79	6543.79			1.19927	0.447209
1519	1.17783	6192.76	6192.76			1.19551	0.487422
1520	0.737656	1521.25	1521.25			1.18161	0.699856
1521	0.852167	2342.34	2345.38			1.19047	0.615997
1522	0.789618	1865.91	1865.91			0.764703	0.634689
1523	0.733093	1493.19	1493.19			0.7	0.639773
1524	0.855999	2377.16	2377.16			0.704534	0.472379
1525	1.14345	5356.05	5666.16			1.18839	0.53243
1526	0.730952	1480.15	1480.15			0.7	0.479372
1527	0.751784	1610.34	1610.34			1.19323	0.526195
1528	0.726843	1455.33	1455.33			1.12374	0.511183
1529	0.727615	1459.97	1459.97			1.18997	0.496455
1530	1.19206	6419.95	6419.95			0.761642	0.492116
1531	1.19694	6499.16	6499.16			1.19251	0.50147
1532	0.7	1299.97	1299.97			0.7	0.472932
1533	0.7	1299.97	1299.97			1.01185	0.674989
1534	0.721321	1422.41	1422.41			0.772711	0.571114
1535	0.486032	459.746	435.144			1.19983	0.631009
1536	0.584199	773.52	755.653			0.998493	0.607485
1537	0.686324	1227.55	1225.26			1.19963	0.656765
1538	0.547416	645.706	621.716			0.904421	0.464844
1539	0.484068	455.338	429.89			0.825454	0.688374
1540	1.19247	6426.61	6426.61			0.771624	0.45932
1541	0.79078	1874.16	1874.16			1.19256	0.435993
1542	1.17373	6128.42	6128.42			0.835949	0.432433
1543	0.734469	1501.62	1501.62			0.808278	0.438582
1544	0.620278	925.604	904.477			0.849739	0.453104
1545	0.632538	972.611	959.177			0.990538	0.44876
1546	0.770219	1731.74	1731.74			1.18389	0.56356
1547	1.18503	6307.07	6307.07			0.733454	0.493488
1548	1.18522	6310.18	6310.18			0.798373	0.462862
1549	1.18666	6333.06	6333.06			1.19924	0.470373
1550	1.01581	3972.65	3972.65			1.18391	0.458145
1551	0.802964	1962.13	1962.13			0.973445	0.489774
1552	0.902652	2787.41	2787.41			0.957062	0.552758
1553	0.557318	678.551	656.067			0.811676	0.483066
1554	0.462949	401.264	376.044			1.18341	0.534058
1555	0.526289	575.243	552.474			1.19883	0.555179
1556	0.518971	552.873	529.748			0.904981	0.515838
1557	0.510797	528.858	505.107			0.75832	0.554177
1558	0.506954	517.886	493.793			0.750326	0.605934
1559	1.1993	6537.65	6537.65			0.760015	0.555293
1560	1.19952	6541.27	6541.27			0.754857	0.506283
1561	1.19949	6540.85	6540.85			0.791933	0.481882
1562	0.805482	1980.65	1980.65			1.19189	0.524684
1563	0.8369	2221.57	2221.57			0.920214	0.519088
1564	0.803414	1965.43	1965.43			0.915753	0.477844
1565	1.10704	4988.19	5141.97			1.19977	0.447704
1566	1.18649	6330.45	6330.45			1.01913	0.488981
1567	1.19978	6545.5	6545.5			0.708834	0.449566
1568	1.19525	6471.59	6471.59			0.756194	0.517899
1569	0.715696	1389.39	1389.39			1.18387	0.535015
1570	1.16232	5951.37	5951.37			1.04497	0.652275
1571	0.759846	1662.71	1662.71			1.1932	0.446072
1572	0.760059	1664.11	1664.11			0.7	0.435148
1573	1.19255	6427.92	6427.92			0.7	0.425895
1574	1.19819	6519.56	6519.56			0.737445	0.468228
1575	0.958059	3332.85	3332.85			1.12275	0.465586
1576	1.19907	6533.88	6533.88			0.877087	0.470529
1577	0.62396	931.522	920.682			0.773407	0.401841
1578	0.688189	1235.27	1235.27			1.18401	0.402092
1579	0.566057	710.151	687.417			1.16054	0.694704
1580	0.506717	517.771	493.101			1.19963	0.674198
1581	0.637385	994.663	981.398			1.18223	0.65259
1582	0.704121	1323.06	1323.06			1.18477	0.443755
1583	0.462292	398.439	374.444			1.18926	0.431283
1584	0.441549	351.637	326.268			1.18882	0.421676
1585	0.450995	372.5	347.659			1.19639	0.677888
1586	0.585369	783.507	760.202			1.18965	0.677575
1587	0.691496	1253.16	1253.16			1.197	0.504024
1588	0.857091	2386.27	2386.27			1.17266	0.562944
1589	0.694991	1272.26	1272.26			1.19758	0.584997
1590	0.7	1299.97	1299.97			1.17888	0.517361
1591	0.7	1299.97	1299.97			1.1866	0.492683
1592	0.542606	629.824	605.47			1.18712	0.517309
1593	0.723144	1433.22	1433.22			1.18681	0.43356
1594	1.18998	6386.4	6386.4			1.19077	0.582526
1595	1.19994	6548.12	6548.12			1.19796	0.445135
1596	0.888837	2661.38	2661.38			1.18754	0.471449
1597	0.809174	2008	2008			1.19878	0.472833
1598	0.835531	2210.69	2210.69			1.09866	0.448078
1599	0.928245	3031.28	3031.28			0.722416	0.443306
1600	0.979747	3564.35	3564.35			0.762117	0.434722
1601	1.19	6386.67	6386.67			0.755265	0.425058
1602	0.771606	1741.11	1741.11			0.785886	0.437986
1603	1.04491	4158.51	4323.85			0.763011	0.433822
1604	0.859244	2404.3	2404.3			0.84133	0.423925
1605	1.18997	6386.27	6386.27			0.790511	0.425898
1606	1.18434	6296.01	6296.01			0.731996	0.444279
1607	0.491449	474.145	449.857			0.797017	0.694433
1608	0.529176	584.554	561.617			0.784409	0.480381
1609	0.523001	566.847	542.184			0.72009	0.625674
1610	0.578719	759.199	734.585			0.742358	0.442923
1611	0.515505	544.028	519.203			0.726589	0.54676
1612	0.501205	501.413	477.182			0.737893	0.654365
1613	0.734519	1501.92	1501.92			1.18563	0.642595
1614	1.17034	6075.39	6075.39			0.793705	0.688219
1615	1.18933	6376	6376			0.7	0.6885
1616	0.771609	1741.13	1741.13			0.7	0.405999
1617	0.816433	2062.54	2062.54			1.19879	0.55243
1618	0.776376	1773.6	1773.6			0.938233	0.563073
1619	0.626628	943.827	932.544			1.19859	0.59698
1620	0.485282	457.73	433.133			1.17765	0.639366
1621	0.499364	494.274	471.944			1.04207	0.505721
1622	0.551916	655.714	637.175			0.716806	0.621695
1623	0.668076	1132.73	1130.1			0.70289	0.66441
1624	1.19994	6548.21	6548.21			1.16469	0.418393
1625	0.481827	447.464	423.948			0.915188	0.6824
1626	0.472034	423.985	398.62			0.7	0.42976
1627	0.497496	489.905	466.667			0.708571	0.526284
1628	0.49567	484.964	461.548			0.723632	0.495599
1629	0.59455	811.846	796.536			0.713488	0.467138
1630	1.19976	6545.14	6545.14			0.788029	0.663527
1631	1.16294	5960.9	5960.9			0.703504	0.691522
1632	1.17541	6154.72	6154.72			0.7	0.589957
1633	1.19568	6478.68	6478.68			0.843141	0.530083
1634	1.1775	6187.6	6187.6			0.794704	0.537991
1635	1.052	4346.06	4412.53			0.869397	0.506016
1636	1.1754	6154.52	6154.52			0.860445	0.449004
1637	1.18658	6331.91	6331.91			0.982696	0.579848
1638	1.14722	5722.43	5722.43			1.19789	0.536748
1639	1.1955	6475.73	6475.73			1.05505	0.581942
1640	0.758375	1653.07	1653.07			1.19823	0.548574
1641	0.719561	1412.02	1412.02			0.7	0.586485
1642	0.758864	1656.27	1656.27			0.708315	0.453853
1643	0.717759	1401.44	1401.44			1.16528	0.665069
1644	0.714216	1383.13	1380.79			1.19858	0.590487
1645	0.724918	1443.79	1443.79			1.19987	0.662989
1646	0.739865	1534.96	1534.96			1.19942	0.684589
1647	0.741206	1543.32	1543.32			1.1988	0.675633
1648	1.17426	5831.93	6136.61			1.19344	0.607697
1649	0.429236	323.717	299.727			1.19686	0.695038
1650	0.437515	341.718	317.407			0.805039	0.481383
1651	0.400458	265.922	243.394			1.16531	0.479569
1652	0.533091	597.571	574.173			0.866681	0.587298
1653	0.425729	316.307	292.441			0.774014	0.576956
1654	0.505027	512.751	488.183			1.19992	0.520901
1655	0.512591	534.383	510.45			1.18753	0.544448
1656	0.502916	505.514	482.088			1.1979	0.685588
1657	0.532679	597.128	572.843			0.89236	0.6508
1658	1.19965	6543.38	6543.38			0.810426	0.519749
1659	1.18395	6289.9	6289.9			1.1768	0.56718
1660	1.19541	6474.18	6474.18			1.19929	0.505073
1661	1.17993	6226.03	6226.03			0.709305	0.482663
1662	1.01586	3934.31	3973.24			0.7	0.50573
1663	0.525814	574.361	550.979			0.7	0.457136
1664	0.560588	688.833	667.685			0.7	0.505676
1665	0.7	1299.97	1299.97			0.704216	0.484334
1666	0.7	1299.97	1299.97			0.71068	0.562663
1667	0.548767	649.663	626.331			0.7	0.467577
1668	0.7	1299.97	1299.97			0.7	0.499924
1669	0.70558	1331.31	1331.31			0.730145	0.473073
1670	0.612458	892.75	870.701			0.7	0.521322
1671	1.1965	6491.97	6491.97			1.19072	0.51598
1672	0.667667	1133.69	1128.02			0.73304	0.6908
1673	0.689317	1244.39	1241.36			0.702295	0.555847
1674	0.695533	1275.54	1275.24			1.10071	0.590239
1675	0.7	1299.97	1299.97			1.19708	0.481694
1676	0.722739	1430.81	1430.81			1.1957	0.523288
1677	0.7	1299.97	1299.97			1.19585	0.499303
1678	0.712751	1372.31	1372.31			1.1893	0.620101
1679	0.556545	678.577	653.341			1.17684	0.566701
1680	0.709356	1354.64	1352.79			1.19969	0.697983
1681	0.781341	1807.84	1807.84			0.750347	0.463373
1682	0.453821	378.929	354.236			1.19465	0.593371
1683	0.474435	428.453	404.735			1.17598	0.658391
1684	0.478234	439.22	414.535			1.19572	0.481896
1685	0.477923	438.46	413.726			1.11178	0.640816
1686	1.18432	6295.73	6295.73			1.19168	0.6983
1687	0.497497	493.49	466.67			1.05187	0.649963
1688	0.510004	526.304	502.76			0.928271	0.433101
1689	0.455977	383.471	359.309			1.18923	0.532868
1690	0.730954	1480.16	1480.16			1.19832	0.545476
1691	0.731345	1482.54	1482.54			0.737492	0.435752
1692	0.90717	2821.48	2829.47			0.854272	0.63803
1693	0.750573	1602.57	1602.57			0.815158	0.651407
1694	1.18309	6276.08	6276.08			0.786518	0.543946
1695	1.19999	6549.02	6549.02			1.17741	0.485624
1696	0.820086	2090.34	2090.34			0.835576	0.480276
1697	0.757435	1646.93	1646.93			1.18576	0.479906
1698	0.77	1730.26	1730.26			0.853288	0.64764
1699	0.7	1299.97	1299.97			0.839147	0.572925
1700	0.630417	961.571	949.563			0.710071	0.587693
1701	0.702961	1316.54	1316.54			0.813504	0.685112
1702	0.608409	869.433	853.543			0.820582	0.696258
1703	0.7	1299.97	1299.97			1.19926	0.654195
1704	0.656644	1077.58	1073.07			0.856469	0.626009
1705	0.479198	439.741	417.045			1.19198	0.63668
1706	0.484955	455.513	432.258			1.1487	0.586747
1707	0.456748	384.998	361.136			1.18089	0.610084
1708	0.463374	401.064	377.082			1.1781	0.434172
1709	0.450653	370.485	346.87			0.7	0.442116
1710	0.458118	388.216	364.395			0.7	0.452124
1711	0.714854	1384.49	1384.49			1.19178	0.423254
1712	0.64478	1032.89	1015.95			1.19492	0.437271
1713	1.19294	6434.2	6434.2			1.14649	0.436484
1714	0.505532	518.346	489.649			1.17983	0.499397
1715	0.493715	484.681	456.11			1.19398	0.60277
1716	0.498983	494.709	470.864			0.7	0.640377
1717	1.15839	5891.13	5891.13			0.709278	0.479743
1718	0.445871	360.306	335.943			0.73486	0.631247
1719	0.449507	368.57	344.229			0.7	0.62715
1720	0.499594	497.009	472.597			0.704974	0.557852
1721	0.549807	650.571	629.898			0.736338	0.647289
1722	0.728102	1462.9	1462.9			0.724183	0.604257
1723	0.754519	1627.98	1627.98			0.718001	0.540145
1724	1.19786	6514.17	6514.17			0.725659	0.547748
1725	1.19242	6425.76	6425.76			1.01173	0.457051
1726	0.832146	2183.93	2183.93			0.7	0.500266
1727	0.789299	1863.64	1863.64			0.944043	0.571599
1728	0.792965	1889.73	1889.73			1.18445	0.515624
1729	1.15167	5789.22	5789.22			0.857114	0.600785
1730	1.19723	6503.89	6503.89			0.823654	0.53971
1731	1.18921	6374.1	6374.1			0.987027	0.682111
1732	1.19106	6403.82	6403.82			1.1882	0.635218
1733	0.834945	2206.03	2206.03			1.17835	0.559413
1734	1.19648	6491.6	6491.6			1.19666	0.503442
1735	1.1937	6446.59	6446.59			0.724943	0.579605
1736	1.19991	6547.7	6547.7			1.19457	0.636244
1737	0.852548	2348.53	2348.53			1.18958	0.575977
1738	0.660282	1102.67	1091.01			0.7	0.589163
1739	1.19218	6421.96	6421.96			0.7	0.560146
1740	0.696087	1279.91	1278.29			0.7	0.562572
1741	0.656933	1085.71	1074.49			0.7	0.681038
1742	0.665999	1126.62	1119.59			0.703233	0.438348
1743	0.641448	1013.65	1000.28			1.07502	0.511984
1744	0.7	1299.97	1299.97			1.19744	0.510439
1745	0.7	1299.97	1299.97			1.19028	0.61726
1746	1.19174	6414.85	6414.85			1.19528	0.667634
1747	1.17784	6192.97	6192.97			0.7	0.593524
1748	1.1652	5995.64	5995.64			1.18673	0.467541
1749	1.19411	6453.23	6453.23			0.702299	0.44749
1750	0.953476	3285.25	3285.25			1.19972	0.439754
1751	1.05603	4463.44	4463.44			1.19993	0.476219
1752	1.17099	6085.55	6085.55			0.728514	0.503955
1753	1.18984	6384.23	6384.23			0.7	0.646585
1754	1.19601	6483.99	6483.99			0.755945	0.563854
1755	1.16738	5910.01	6029.43			0.763372	0.435745
1756	0.863437	2439.67	2439.67			1.17283	0.540849
1757	0.7	1299.97	1299.97			1.1783	0.493681
1758	0.7	1299.97	1299.97			0.794766	0.554995
1759	0.59114	801.4	782.909			1.19813	0.586762
1760	0.678476	1193.27	1183.7			1.19997	0.698596
1761	0.7	1299.97	1299.97			0.835198	0.541094
1762	0.581112	762.236	743.736			0.793263	0.569309
1763	0.678733	1190.39	1185.05			0.7	0.509875
1764	0.703491	1319.52	1319.52			1.05167	0.440617
1765	0.7	1299.97	1299.97			1.17091	0.695206
1766	0.7	1299.97	1299.97			1.19478	0.621588
1767	0.7	1299.97	1299.97			1.19444	0.669198
1768	0.7	1299.97	1299.97			1.1784	0.566099
1769	0.563778	698.876	679.148			1.16588	0.627924
1770	0.572179	727.493	709.963			1.18047	0.492766
1771	0.546568	640.781	618.831			1.18964	0.459717
1772	0.439019	344.103	320.692			1.1459	0.44798
1773	0.430959	326.849	303.353			1.18168	0.443716
1774	0.479583	441.783	418.052			1.19945	0.475353
1775	0.422009	308.079	284.842			1.05176	0.459022
1776	0.463413	399.85	377.176			0.79607	0.420923
1777	0.465164	404.478	381.467			1.06122	0.434409
1778	0.444934	357.244	333.83			1.1787	0.447889
1779	0.44057	347.279	324.103			0.7775	0.536166
1780	0.444438	355.725	332.716			0.871227	0.497075
1781	0.435899	337.366	313.905			0.790135	0.489955
1782	0.443619	354.381	330.88			1.19105	0.442612
1783	0.437265	340.421	316.864			1.17385	0.443329
1784	0.7	1299.97	1299.97			0.788883	0.488877
1785	0.453904	379.788	354.43			0.713277	0.542802
1786	0.578835	755.706	735.028			0.808388	0.474264
1787	1.17662	6173.68	6173.68			0.7	0.428483
1788	0.619513	917.735	901.137			0.783466	0.67426
1789	0.669675	1142.67	1138.23			0.724047	0.626946
1790	0.582801	772.622	750.238			0.967785	0.485686
1791	0.640531	1008.38	996.003			0.793652	0.524866
1792	0.628473	957.774	940.804			0.7	0.626576
1793	1.18528	6310.99	6310.99			0.7	0.659936
1794	0.858111	2394.8	2394.8			0.700101	0.672735
1795	0.888289	2656.45	2656.45			0.7	0.667423
1796	1.19208	6420.36	6420.36			0.722039	0.573789
1797	1.1967	6495.3	6495.3			1.16915	0.584375
1798	0.821923	2104.42	2104.42			1.19979	0.520183
1799	1.19057	6395.94	6395.94			0.957895	0.513044
1800	0.469394	417.235	391.969			1.19735	0.698378
1801	0.469538	417.502	392.33			1.19118	0.475437
1802	0.465434	407.227	382.133			1.17949	0.628099
1803	0.484202	455.094	430.248			0.837678	0.605674
1804	0.467601	412.567	387.493			1.19963	0.441373
1805	0.503553	508.324	483.922			1.18854	0.448601
1806	1.19644	6490.98	6490.98			0.704042	0.449084
1807	1.18013	6229.15	6229.15			0.708865	0.423355
1808	0.815316	2054.08	2054.08			1.02496	0.441816
1809	1.19684	6497.58	6497.58			0.801709	0.514986
1810	0.617175	913.927	890.974			0.76489	0.478586
1811	0.718526	1405.94	1405.94			0.860949	0.441841
1812	0.705142	1335.39	1328.83			1.05049	0.696912
1813	0.706571	1344.36	1336.93			1.16681	0.473543
1814	1.18375	6286.6	6286.6			0.7	0.469629
1815	0.78856	1858.41	1858.41			1.19997	0.522404
1816	1.14756	5727.53	5727.53			0.7	0.482793
1817	0.520689	558.935	535.027			0.7	0.52148
1818	0.59014	796.539	778.942			1.19185	0.62915
1819	0.513405	537.093	512.885			1.19996	0.451522
1820	1.19119	6406	6406			0.713406	0.607775
1821	0.649841	1071.12	1040.06			0.707923	0.611454
1822	0.532207	594.429	571.322			1.18715	0.681387
1823	0.541823	625.745	602.854			0.814061	0.580402
1824	0.498907	494.242	470.65			0.732959	0.485638
1825	0.568449	715.433	696.167			0.76761	0.588278
1826	0.48449	454.858	431.015			1.19077	0.439028
1827	1.18457	6299.69	6299.69			1.12357	0.483107
1828	0.518996	553.723	529.823			1.1817	0.567876
1829	0.496985	489.87	465.231			1.19168	0.502833
1830	0.494959	484.066	459.566			0.743188	0.400683
1831	0.563465	699.601	678.017			1.18469	0.607034
1832	0.598235	825.061	811.437			1.19258	0.495616
1833	1.19954	6541.53	6541.53			1.14114	0.664579
1834	0.82465	2125.43	2125.43			1.16582	0.690309
1835	0.816853	2065.72	2065.72			0.980407	0.642446
1836	1.19507	6468.79	6468.79			1.19336	0.478273
1837	0.792972	1889.78	1889.78			1.18966	0.5348
1838	0.67522	1169.93	1166.74			0.874429	0.600384
1839	0.659697	1100.09	1088.11			1.19322	0.450828
1840	0.646759	1035.56	1025.33			0.864756	0.472079
1841	0.499174	497.326	471.405			0.752874	0.580058
1842	0.509734	527.9	501.96			0.793026	0.681466
1843	0.843893	2277.72	2277.72			0.83183	0.418399
1844	0.955375	3304.92	3304.92			1.1801	0.605033
1845	0.801398	1950.67	1950.67			1.15526	0.505179
1846	0.928625	3035.01	3035.01			0.775035	0.489528
1847	0.788708	1859.47	1859.47			1.15099	0.441029
1848	0.729737	1472.78	1472.78			1.19281	0.437807
1849	0.986712	3640.91	3640.91			1.18469	0.448758
1850	1.19914	6535.05	6535.05			1.18819	0.449222
1851	0.823936	2119.92	2119.92			1.18036	0.506177
1852	1.19207	6420.13	6420.13			1.19849	0.547336
1853	1.17023	5942.3	6073.77			0.956128	0.636064
1854	1.19913	6534.88	6534.88			0.914446	0.496427
1855	0.898483	2748.96	2748.96			0.950205	0.676575
1856	1.1983	6521.37	6521.37			0.992124	0.695502
1857	0.44478	356.624	333.484			1.19814	0.566377
1858	0.434701	334.626	311.323			0.91423	0.541281
1859	0.455265	380.721	357.627			0.894075	0.608954
1860	0.435712	336.784	313.501			1.17489	0.680852
1861	0.557766	684.041	657.652			1.17313	0.468239
1862	0.475497	429.857	407.458			1.07353	0.514047
1863	0.444853	356.729	333.647			1.19919	0.522267
1864	0.439049	343.794	320.758			0.707782	0.505486
1865	0.758813	1655.94	1655.94			0.715716	0.476525
1866	0.667851	1144.44	1128.96			0.786066	0.628165
1867	0.882887	2566.85	2608.28			0.714836	0.627785
1868	1.18209	6260.21	6260.21			1.19686	0.605381
1869	0.859591	2407.21	2407.21			1.19992	0.531057
1870	0.723679	1436.4	1436.4			0.7	0.620246
1871	0.720923	1420.06	1420.06			1.18944	0.509235
1872	0.725329	1446.25	1446.25			0.742921	0.509507
1873	0.698804	1293.96	1293.32			0.7	0.677698
1874	0.719044	1408.98	1408.98			1.18415	0.531376
1875	0.757993	1650.58	1650.58			0.715602	0.443315
1876	1.19092	6401.6	6401.6			0.744649	0.50348
1877	1.05644	4468.61	4468.61			1.19469	0.502537
1878	1.19674	6495.91	6495.91			0.779758	0.622861
1879	1.13035	5473.67	5473.67			1.0996	0.565337
1880	1.19598	6483.51	6483.51			0.712243	0.480511
1881	1.1941	6452.97	6452.97			0.723926	0.433044
1882	0.535021	603.757	580.433			0.770315	0.630194
1883	0.698131	1289.59	1289.59			1.1981	0.506497
1884	0.7	1299.97	1299.97			0.701768	0.696331
1885	0.639323	1002.2	990.375			0.712139	0.649038
1886	0.644448	1027.67	1014.38			1.01423	0.619394
1887	0.534193	601.127	577.743			0.826573	0.549352
1888	0.536171	606.944	584.182			1.10662	0.434378
1889	0.693251	1262.73	1262.73			0.876802	0.586194
1890	1.17622	6167.4	6167.4			1.12507	0.559771
1891	0.711076	1362.66	1362.66			0.7	0.612575
1892	0.449115	368.646	343.331			0.873815	0.525041
1893	1.19979	6545.67	6545.67			1.19906	0.677482
1894	0.728177	1463.35	1463.35			0.879668	0.645526
1895	0.756209	1638.95	1638.95			1.19727	0.552772
1896	0.701651	1309.19	1309.19			1.19996	0.500425
1897	0.7	1299.97	1299.97			1.19167	0.530103
1898	0.618509	917.365	896.764			1.19577	0.517946
1899	0.59688	827.125	805.937			1.1989	0.608504
1900	1.19186	6416.7	6416.7			1.12434	0.562378
1901	1.17419	6135.64	6135.64			1.18422	0.547638
1902	0.455136	380.315	357.326			1.18915	0.507605
1903	0.487375	462.182	438.762			1.19702	0.585238
1904	0.527695	577.974	556.914			1.19999	0.657264
1905	0.467023	408.893	386.058			1.09452	0.699107
1906	0.447443	362.733	339.51			1.18933	0.663947
1907	0.478199	437.581	414.444			0.928373	0.649058
1908	0.479847	442.294	418.742			0.91097	0.650134
1909	1.19854	6525.22	6525.22			0.806721	0.675895
1910	1.19199	6418.8	6418.8			0.958008	0.489994
1911	1.18972	6382.23	6382.23			0.7	0.652878
1912	1.19893	6531.66	6531.66			0.768173	0.588398
1913	0.998856	3739.14	3777			0.788817	0.584523
1914	1.17818	6198.34	6198.34			1.19883	0.654404
1915	1.19956	6541.98	6541.98			1.19482	0.68246
1916	1.17988	6225.13	6225.13			0.890083	0.616439
1917	1.18537	6312.5	6312.5			0.940007	0.69154
1918	1.18821	6358.02	6358.02			0.838384	0.664065
1919	1.19963	6543.09	6543.09			0.848173	0.693338
1920	1.19436	6457.21	6457.21			0.86258	0.69172
1921	0.519656	558.489	531.847			0.792074	0.594072
1922	1.19305	6436.07	6436.07			1.17184	0.534499
1923	1.19264	6429.36	6429.36			0.846664	0.597533
1924	1.19684	6497.47	6497.47			1.19906	0.441104
1925	1.19912	6534.76	6534.76			1.02737	0.477205
1926	1.19594	6482.81	6482.81			1.17818	0.46679
1927	0.793585	1894.17	1894.17			1.19988	0.429496
1928	0.544702	635.666	612.514			0.810748	0.437252
1929	0.85405	2360.96	2360.96			1.19709	0.444821
1930	0.692042	1261.93	1256.13			0.830244	0.648778
1931	1.19675	6496.03	6496.03			0.772851	0.473839
1932	1.18792	6353.36	6353.36			1.1987	0.690366
1933	0.70061	1303.37	1303.37			1.18718	0.446618
1934	0.740142	1536.69	1536.69			0.779737	0.456762
1935	0.7	1299.97	1299.97			0.800507	0.423887
1936	1.05828	4420.09	4491.98			0.719121	0.476199
1937	1.19752	6508.66	6508.66			0.787845	0.425178
1938	0.894484	2712.42	2712.42			0.791288	0.445125
1939	1.17975	6223.09	6223.09			0.750795	0.439853
1940	0.923753	2987.5	2987.5			1.14608	0.570665
1941	1.18766	6349.09	6349.09			1.19578	0.633605
1942	1.18552	6148.29	6314.89			1.19984	0.665924
1943	1.03288	4163.73	4176.22			1.18556	0.562756
1944	0.561591	692.223	671.273			1.19981	0.588039
1945	0.599405	832.277	816.208			1.18544	0.449049
1946	0.498454	494.114	469.37			1.19406	0.495998
1947	0.434689	335.797	311.297			0.751583	0.431224
1948	0.432093	330.066	305.753			0.780826	0.594167
1949	0.438883	343.898	320.394			1.14151	0.495372
1950	0.459674	392.264	368.12			0.751476	0.456123
1951	0.442672	352.312	328.765			0.730846	0.623087
1952	1.19508	6468.89	6468.89			0.760726	0.579736
1953	1.19934	6538.37	6538.37			0.791961	0.54453
1954	1.16917	6057.17	6057.17			0.770223	0.608146
1955	1.19872	6528.15	6528.15			0.739843	0.573622
1956	1.16543	5999.22	5999.22			0.934701	0.474934
1957	1.15505	5840.46	5840.46			1.18746	0.562791
1958	1.18115	6245.37	6245.37			0.722628	0.53593
1959	1.19999	6548.98	6548.98			0.917833	0.541151
1960	1.19859	6526.1	6526.1			0.778537	0.628683
1961	1.12189	5351.61	5351.61			0.758808	0.492523
1962	0.471643	420.936	397.631			0.836653	0.599763
1963	0.446728	360.484	337.884			1.18501	0.538808
1964	0.439069	343.841	320.802			1.19325	0.551445
1965	0.442259	350.738	327.845			0.779168	0.505043
1966	0.482488	449.792	425.696			0.821753	0.652186
1967	0.438879	343.76	320.387			0.819164	0.612478
1968	0.568096	710.771	694.87			0.875978	0.514772
1969	0.447287	363.149	339.154			1.19968	0.522494
1970	0.481664	448.979	423.519			1.19388	0.695965
1971	0.480773	445.005	421.171			1.17414	0.692511
1972	0.501525	504.253	478.098			0.993676	0.637372
1973	0.524075	566.25	545.531			1.1973	0.662657
1974	0.518175	549.791	527.314			0.95015	0.444
1975	0.722338	1428.43	1428.43			0.92488	0.415164
1976	1.18467	6301.4	6301.4			1.19872	0.553414
1977	1.16505	5993.36	5993.36			0.737785	0.558935
1978	1.17567	6158.76	6158.76			0.749815	0.433497
1979	1.19021	6390.11	6390.11			0.86373	0.616925
1980	1.19706	6501.17	6501.17			0.757803	0.641472
1981	0.962364	3282.96	3377.98			1.1461	0.49924
1982	0.702091	1311.65	1311.65			1.15046	0.499213
1983	0.714466	1382.24	1382.24			1.19908	0.581392
1984	0.718029	1403.02	1403.02			0.850813	0.623636
1985	0.708792	1349.57	1349.57			0.955554	0.401181
1986	0.714038	1379.76	1379.76			1.19869	0.619783
1987	0.719726	1413	1413			1.12547	0.467758
1988	1.19744	6507.34	6507.34			0.947452	0.521319
1989	0.449695	368.28	344.662			1.19879	0.648485
1990	0.428655	321.728	298.513			1.18983	0.59586
1991	1.19764	6510.59	6510.59			1.19601	0.442315
1992	0.466877	408.798	385.697			0.867952	0.680699
1993	0.461503	396.444	372.532			0.887885	0.501563
1994	0.495851	484.254	462.054			0.777242	0.464363
1995	1.19803	6516.97	6516.97			0.782836	0.521194
1996	0.697214	1284.51	1284.51			0.793449	0.526136
1997	0.7	1299.97	1299.97			0.76098	0.525657
1998	0.564432	700.47	681.513			1.16884	0.537725
1999	0.475529	432.035	407.54			0.7	0.558995
[truncated: 21,192 more rows]

## Sheet: 0.45-10-Sec1
elementnumber	Newdensity	beforeproperty	YM			>0.7	<0.7		>0.45	<0.45
1	1.15769	5880.49	5880.49			1.15769	0.1		0.948	0.144
2	1.1995	6540.93	6540.93			1.1995	0.1
3	1.19699	6499.97	6499.97			1.19699	0.0655564
4	0.1	3.79	3.79			1.16235	0.0610091
5	1.16235	5951.87	5951.87			1.14187	0.0402546
6	1.14187	5642.72	5642.72			1.18876	0.0287107
7	1.18876	6366.83	6366.83			1.1869	0.0884297
8	0.1	0.0289893	3.79			1.1557	0.0765029
9	0.0655564	1.74206	1.06779			1.19377	0.0594618
10	0.0610091	1.46714	0.860644			1.16275	0.0649056
11	0.0402546	0.539988	0.247221			1.11805	0.1
12	0.0287107	0.254941	0.0896957			1.12545	0.324425
13	0.0884297	3.79	2.6208			1.12545	0.427206
14	0.0765029	2.60548	1.69696			0.534525	0.1
15	0.0594618	1.29397	0.796807			1.19592	0.0320929
16	0.0649056	1.69889	1.0363			1.14707	0.0311713
17	0.1	3.79	3.79			1.18868	0.0322947
18	0.324425	140.586	129.414			1.18781	0.0573106
19	1.1869	6337	6337			1.14118	0.0510691
20	0.427206	295.496	295.496			1.19042	0.1
21	1.1557	5850.19	5850.19			1.18899	0.1
22	0.1	3.79	3.79			1.17985	0.128938
23	0.0320929	0.319759	0.125276			0.553503	0.273739
24	0.0311713	0.301211	0.11479			0.471651	0.107856
25	0.0322947	0.323916	0.127654			0.551903	0.113546
26	0.0573106	1.2167	0.71342			0.521645	0.0929281
27	1.19377	6447.65	6447.65			0.555392	0.1
28	0.0510691	0.936466	0.504793			1.14682	0.428793
29	1.16275	5958.04	5958.04			1.16856	0.0692468
30	0.1	3.79	3.79			1.14214	0.1
31	1.11805	5296.9	5296.9			1.19162	0.163588
32	0.1	3.79	3.79			1.1929	0.1
33	0.128938	8.28186	8.12423			1.13787	0.108913
34	0.273739	77.7412	77.7412			1.19911	0.0540336
35	1.12545	5402.73	5402.73			1.16408	0.260546
36	1.12545	5402.73	5402.73			1.19987	0.0700372
37	0.534525	578.818	578.818			0.96489	0.372151
38	1.19592	6482.56	6482.56			0.8681	0.356899
39	1.14707	5720.11	5720.11			0.852681	0.387019
40	1.18868	6365.58	6365.58			0.848549	0.232477
41	1.18781	6351.55	6351.55			0.770019	0.0585371
42	1.14118	5632.57	5632.57			1.19656	0.0342693
43	1.19042	6393.58	6393.58			1.17696	0.0480153
44	1.18899	6370.49	6370.49			1.18907	0.0289279
45	1.17985	6224.76	6224.76			1.19131	0.1
46	0.553503	642.687	642.687			1.18195	0.192079
47	0.471651	397.65	397.65			1.19578	0.0976545
48	0.551903	637.128	637.128			1.19784	0.1
49	0.521645	537.978	537.978			0.487064	0.1
50	0.555392	653.2	649.289			0.475648	0.0552997
51	1.14682	5716.43	5716.43			0.487959	0.1
52	1.16856	6047.69	6047.69			1.16942	0.10005
53	0.107856	4.81357	4.75528			0.517722	0.1
54	1.14214	5646.72	5646.72			0.492511	0.1
55	0.113546	5.62151	5.54819			0.488807	0.0889563
56	0.0929281	3.07563	3.04144			0.475501	0.1
57	0.1	0.0166104	3.79			0.507156	0.0765085
58	1.19162	6412.92	6412.92			1.19272	0.0170629
59	1.1929	6433.53	6433.53			1.11888	0.0170395
60	0.428793	298.8	298.8			1.14751	0.0883184
61	1.13787	5583.68	5583.68			1.17514	0.1
62	0.0692468	1.26652	1.25845			1.17514	0.0766925
63	0.1	0.025591	3.79			1.17514	0.211649
64	0.163588	16.7419	16.5917			0.590329	0.0469618
65	0.1	0.00471899	3.79			0.817131	0.0280781
66	1.19911	6534.63	6534.63			0.500375	0.1
67	1.16408	5978.49	5978.49			0.818216	0.0406658
68	0.108913	6.58568	4.8964			0.552349	0.1
69	0.0540336	1.08216	0.597904			0.687511	0.0884913
70	0.260546	73.8795	67.0339			0.720344	0.1
71	0.0700372	2.07822	1.30204			0.624368	0.1
72	0.372151	200.885	195.343			0.793048	0.0127968
73	0.356899	180.436	172.296			0.749472	0.0418798
74	0.387019	230.189	219.703			0.612105	0.1
75	0.232477	51.7634	47.6187			0.737412	0.0389971
76	0.0585371	1.31973	0.760208			1.17513	0.278476
77	0.0342693	0.373308	0.152529			0.770703	0.028432
78	1.19987	6546.92	6546.92			1.09785	0.1
79	0.96489	3404.65	3404.65			1.18793	0.1
80	0.0480153	0.421541	0.419544			1.19964	0.175736
81	0.8681	2479.41	2479.41			1.19541	0.216743
82	0.852681	2349.63	2349.63			1.19718	0.267467
83	0.0289279	0.258693	0.0917462			1.19718	0.0603002
84	0.1	3.79	3.79			1.18908	0.0889158
85	0.192079	27.2353	26.8582			0.502855	0.09185
86	0.0976545	3.56462	3.52953			1.16048	0.310134
87	0.848549	2315.64	2315.64			1.19006	0.053678
88	0.1	3.79	3.79			1.1983	0.0170619
89	0.770019	1730.39	1730.39			1.1983	0.206217
90	0.1	3.79	3.79			1.16721	0.0532371
91	1.19656	6493.03	6493.03			1.17501	0.051705
92	1.17696	6179.09	6179.09			1.17501	0.0897798
93	1.18907	6371.76	6371.76			1.19346	0.0885042
94	1.19131	6407.83	6407.83			1.1947	0.0405205
95	1.18195	6258.02	6258.02			1.18937	0.0310422
96	1.19578	6480.2	6480.2			1.18937	0.342509
97	0.0552997	1.12907	0.640927			0.988932	0.1
98	1.19784	6513.84	6513.84			0.988932	0.191481
99	0.487064	437.924	437.924			0.988932	0.0523903
100	0.475648	407.846	407.846			1.19901	0.049911
101	0.487959	445.877	440.341			1.1791	0.13825
102	1.16942	6061.08	6061.08			1.17644	0.0413279
103	0.517722	525.932	525.932			1.19972	0.109905
104	0.492511	452.779	452.779			0.889118	0.0412727
105	0.488807	442.641	442.641			1.1879	0.159975
106	0.475501	407.469	407.469			0.769895	0.0647645
107	0.507156	494.383	494.383			1.19747	0.088071
108	1.19272	6430.7	6430.7			0.484022	0.188208
109	1.11888	5308.67	5308.67			1.17606	0.38988
110	1.14751	5726.69	5726.69			1.18305	0.314353
111	1.17514	6150.43	6150.43			1.18805	0.0320643
112	1.17514	6150.43	6150.43			1.17653	0.0761768
113	1.17514	6150.43	6150.43			1.17677	0.150833
114	0.1	3.79	3.79			1.18721	0.106987
115	0.10005	3.79	3.79573			1.1828	0.0163436
116	0.590329	397.638	779.688			0.488308	0.0113561
117	0.1	3.79	3.79			0.6797	0.0785146
118	0.1	3.79	3.79			1.19889	0.0207042
119	0.0889563	3.64157	2.6679			1.19982	0.1
120	0.1	3.79	3.79			1.14037	0.406831
121	0.817131	945.074	2067.83			1.19495	0.161089
122	0.0765085	2.60802	1.69734			1.17101	0.398079
123	0.500375	474.817	474.817			1.19486	0.170792
124	0.818216	2076.08	2076.08			0.547173	0.0553185
125	0.552349	638.676	638.676			1.178	0.1
126	0.0170629	0.0927757	0.0188277			1.19501	0.0184519
127	0.0170395	0.0925601	0.0187503			0.657569	0.0884118
128	0.0883184	3.79	2.61092			0.470572	0.0283755
129	0.687511	1231.63	1231.63			0.529202	0.0180621
130	0.720344	1416.64	1416.64			0.530123	0.1
131	0.624368	922.488	922.488			0.558147	0.0646957
132	0.793048	1890.33	1890.33			0.707272	0.0587341
133	0.749472	1595.53	1595.53			0.589267	0.0882975
134	0.612105	869.194	869.194			0.492126	0.407434
135	0.1	0.0172939	3.79			1.19677	0.190315
136	0.737412	1519.74	1519.74			0.531759	0.077393
137	1.17513	5995.67	6150.38			0.627367	0.0772523
138	0.770703	1735	1735			0.712008	0.0432062
139	1.09785	5014.91	5014.91			1.19799	0.0946641
140	1.18793	6353.48	6353.48			1.19855	0.1
141	1.19964	6543.17	6543.17			1.19968	0.346497
142	1.19541	6474.31	6474.31			1.18064	0.280095
143	1.19718	6502.99	6502.99			1.19412	0.350648
144	1.19718	6502.99	6502.99			1.18291	0.155373
145	1.18908	6371.97	6371.97			1.17077	0.273197
146	0.502855	481.911	481.911			1.15911	0.29472
147	1.16048	5923.14	5923.14			1.18034	0.0160356
148	1.19006	6387.73	6387.73			1.18734	0.408377
149	1.1983	6521.35	6521.35			1.19704	0.0938546
150	1.1983	6521.35	6521.35			1.13481	0.424388
151	1.16721	6026.78	6026.78			1.19824	0.267009
152	1.17501	6148.42	6148.42			1.1965	0.0777046
153	1.17501	6148.42	6148.42			1.192	0.0516196
154	0.0766925	2.62029	1.70961			1.18723	0.307488
155	0.211649	35.9324	35.9324			1.18004	0.149011
156	1.19346	6442.6	6442.6			1.15191	0.0289194
157	1.1947	6462.75	6462.75			0.598958	0.390998
158	1.18937	6376.6	6376.6			1.19991	0.384265
159	1.18937	6376.6	6376.6			0.497134	0.326727
160	0.988932	3177.39	3665.54			1.1685	0.0701387
161	0.988932	3177.39	3665.54			1.19806	0.132719
162	0.988932	4996.94	3665.54			0.6694	0.38917
163	1.19901	6532.9	6532.9			1.19652	0.0700585
164	1.1791	6212.84	6212.84			1.17938	0.349091
165	1.17644	6170.83	6170.83			1.17938	0.435498
166	1.19972	6544.5	6544.5			1.17938	0.436414
167	0.889118	2663.9	2663.9			0.501309	0.0882656
168	1.1879	6353.06	6353.06			0.474111	0.22179
169	0.0469618	0.77208	0.392532			1.19951	0.416058
170	0.0280781	0.243908	0.0838961			1.18063	0.131053
171	0.1	0.0170335	3.79			0.55943	0.272444
172	0.769895	1706.17	1729.55			1.1935	0.140389
173	1.19747	6507.83	6507.83			1.03378	0.374836
174	0.0406658	0.550425	0.254874			1.19087	0.39647
175	0.484022	429.768	429.768			0.496457	0.0526983
176	1.17606	6164.85	6164.85			0.656642	0.0793954
177	1.18305	6275.45	6275.45			1.16033	0.436349
178	1.18805	6355.34	6355.34			0.64437	0.349353
179	0.1	3.79	3.79			0.68983	0.394215
180	0.0884913	3.79	2.62628			0.517017	0.387335
181	1.17653	6172.25	6172.25			0.466193	0.101732
182	1.17677	6176.04	6176.04			1.19701	0.201204
183	0.1	3.79	3.79			1.1083	0.200672
184	1.18721	6341.94	6341.94			1.02882	0.115395
185	1.1828	6271.54	6271.54			0.564484	0.138969
186	0.1	3.79	3.79			0.523916	0.0663208
187	0.0127968	0.00794231	0.00794231			0.530832	0.0126843
188	0.0418798	0.587048	0.278389			0.531823	0.178437
189	0.1	0.0210563	3.79			0.707874	0.227849
190	0.0389971	0.498911	0.224768			1.16138	0.374174
191	0.278476	85.2108	81.8472			0.507221	0.142357
192	0.028432	0.250089	0.0871083			1.19897	0.285283
193	0.1	0.0387491	3.79			1.11335	0.131537
194	0.1	0.0195669	3.79			1.19433	0.153477
195	0.488308	441.288	441.288			1.16684	0.284279
196	0.6797	1190.12	1190.12			0.672766	0.0349152
197	1.19889	6531.03	6531.03			1.19675	0.107719
198	0.175736	24.4894	20.5693			1.1923	0.0535848
199	1.19982	6546.18	6546.18			0.767606	0.391073
200	0.216743	39.1157	38.5901			0.565082	0.0718454
201	1.14037	5620.49	5620.49			1.19743	0.0607888
202	0.267467	74.2313	72.5185			1.19567	0.0885921
203	1.19495	6466.72	6466.72			1.09337	0.0418965
204	1.17101	6085.81	6085.81			0.533016	0.0881693
205	1.19486	6465.4	6465.4			1.18657	0.156879
206	0.547173	620.889	620.889			1.19813	0.375181
207	1.178	6195.48	6195.48			0.839733	0.0410105
208	1.19501	6467.76	6467.76			1.16597	0.194482
209	0.657569	1077.62	1077.62			0.813316	0.307177
210	0.470572	394.926	394.926			0.764307	0.0991343
211	0.529202	561.699	561.699			0.69598	0.229928
212	0.0603002	0.841232	0.830991			1.19724	0.378972
213	0.0889158	3.79	2.66426			0.631282	0.144731
214	0.09185	4.17077	2.93681			0.767614	0.0525096
215	0.310134	120.899	113.055			1.19988	0.195004
216	0.530123	567.537	564.636			0.835161	0.27459
217	0.053678	1.06118	0.586177			1.18716	0.383705
218	0.0170619	0.0927911	0.0188245			0.540917	0.361424
219	0.558147	658.998	658.998			0.541153	0.349868
220	0.707272	1347.31	1340.91			0.78985	0.0775661
221	0.589267	775.49	775.49			0.677459	0.0811053
222	0.492126	451.718	451.718			0.68338	0.0705429
223	1.19677	6496.32	6496.32			1.1973	0.0947423
224	0.531759	569.881	569.881			1.19708	0.0887096
225	0.627367	935.846	935.846			1.19665	0.0933886
226	0.712008	1368.02	1368.02			1.18731	0.0812254
227	1.19799	6516.35	6516.35			0.782714	0.0570798
228	1.19855	6525.46	6525.46			1.19587	0.341134
229	1.19968	6543.95	6543.95			1.17187	0.0177142
230	1.18064	6237.26	6237.26			1.1975	0.0798613
231	1.19412	6453.31	6453.31			0.602531	0.0646594
232	1.18291	6273.34	6273.34			1.19973	0.133917
233	1.17077	6082.18	6082.18			1.19534	0.1
234	1.15911	5902.24	5902.24			1.15694	0.1
235	1.18034	6232.5	6232.5			1.15694	0.1
236	1.18734	6343.95	6343.95			0.957026	0.0170168
237	0.206217	37.6789	33.2362			1.19223	0.1
238	0.0532371	1.04278	0.571851			0.572904	0.366275
239	0.051705	0.969064	0.523885			0.483486	0.0417138
240	0.0897798	3.91578	2.74268			1.19374	0.208164
241	1.19704	6500.83	6500.83			1.19043	0.230896
242	1.13481	5538.67	5538.67			1.17232	0.294197
243	0.0885042	3.79	2.62743			1.199	0.255495
244	1.19824	6520.41	6520.41			1.18689	0.344941
245	1.1965	6491.95	6491.95			1.19718	0.0767964
246	1.192	6418.95	6418.95			0.676661	0.0233594
247	1.18723	6342.26	6342.26			1.19629	0.135966
248	1.18004	6227.77	6227.77			1.19619	0.0531361
249	1.15191	5792.95	5792.95			1.19579	0.0887897
250	0.0405205	0.547607	0.252152			1.1831	0.0432386
251	0.598958	814.384	814.384			1.18862	0.0650596
252	1.19991	6547.65	6547.65			0.528462	0.0421626
253	0.497134	465.65	465.65			0.695134	0.0299515
254	1.1685	6046.75	6046.75			0.545022	0.381223
255	1.19806	6517.36	6517.36			0.530225	0.121611
256	0.6694	1136.83	1136.83			0.587055	0.156312
257	1.19652	6492.38	6492.38			1.18839	0.0680459
258	0.0310422	0.29969	0.11337			1.18141	0.334867
259	1.17938	6217.26	6217.26			1.18141	0.429645
260	1.17938	6217.26	6217.26			1.19995	0.0556498
261	1.17938	6217.26	6217.26			0.694426	0.0295414
262	0.342509	156.069	152.284			1.16011	0.310985
263	0.501309	253.688	477.48			0.62826	0.0765149
264	0.474111	253.688	403.904			0.561786	0.0736806
265	1.19951	6541.11	6541.11			0.574484	0.202975
266	1.18063	6237.11	6237.11			0.556668	0.0756706
267	0.55943	663.554	663.554			1.19631	0.150431
268	1.1935	6443.32	6443.32			1.16703	0.0464664
269	1.03378	4187.2	4187.2			1.17089	0.076475
270	1.19087	6295.57	6400.83			1.16197	0.356851
271	0.496457	477.197	463.75			1.16197	0.135174
272	0.656642	1073.06	1073.06			1.19355	0.139348
273	1.16033	5920.88	5920.88			1.19992	0.295113
274	0.1	3.79	3.79			1.19645	0.380528
275	0.64437	1014.02	1014.02			1.1935	0.225021
276	0.191481	30.7373	26.6084			1.19703	0.210108
277	0.0523903	1.00911	0.544995			1.19838	0.166205
278	0.049911	0.89733	0.471225			1.1829	0.185295
279	0.13825	10.9465	10.0147			1.19628	0.0834988
280	0.68983	1244.13	1244.13			1.17632	0.101237
281	0.517017	523.786	523.786			1.16445	0.0522574
282	0.0413279	0.569933	0.267529			1.19539	0.27593
283	0.109905	6.64215	5.03144			1.16914	0.0512848
284	0.0412727	0.568943	0.266457			1.19968	0.104277
285	0.159975	18.6583	15.5166			1.16259	0.133073
286	0.0647645	1.70167	1.02956			1.17857	0.0790345
287	0.466193	384.004	384.004			1.18019	0.1
288	1.19701	6500.31	6500.31			1.15279	0.0674229
289	1.1083	4703.53	5159.54			1.15148	0.0411969
290	0.088071	3.61976	2.58903			1.19998	0.0886058
291	0.188208	25.8148	25.2672			1.15572	0.0887357
292	0.38988	231.09	224.611			0.4892	0.0514436
293	1.02882	3975.16	4127.16			0.488139	0.0359555
294	0.314353	120.51	117.731			0.460504	0.110033
295	0.0320643	0.316715	0.124941			0.558347	0.105186
296	0.0761768	2.58803	1.67536			1.16285	0.1
297	0.150833	16.0153	13.0055			1.19153	0.233601
298	0.106987	5.84173	4.64124			1.19976	0.0455919
299	0.0163436	0.085956	0.0165456			1.18962	0.390672
300	0.0113561	0.0482126	0.00555037			1.17817	0.0538741
301	0.0785146	2.70302	1.83439			1.19428	0.0423024
302	0.0207042	0.129415	0.0336369			1.19972	0.1
303	0.1	0.0108817	3.79			1.13758	0.123043
304	0.406831	270.627	255.2			1.19976	0.1
305	0.161089	19.4142	15.8431			1.10681	0.1
306	0.398079	245.217	239.082			0.462958	0.44997
307	0.564484	681.702	681.702			0.679085	0.0773688
308	0.523916	545.033	545.033			1.1984	0.214493
309	0.530832	566.905	566.905			0.463958	0.033004
310	0.531823	570.087	570.087			0.464457	0.215272
311	0.707874	570.087	1344.34			1.15927	0.1
312	1.16138	5936.95	5936.95			1.19961	0.391718
313	0.507221	509.882	494.573			0.566529	0.278377
314	1.19897	6532.22	6532.22			1.15973	0.202992
315	1.11335	5230.44	5230.44			1.16856	0.24115
316	0.170792	19.2321	18.8816			0.523972	0.0526153
317	1.19433	6456.69	6456.69			1.18314	0.0723083
318	1.16684	6021.09	6021.09			1.19864	0.0761527
319	0.672766	1154.07	1154.07			1.15001	0.0297989
320	1.19675	6496.13	6496.13			0.95427	0.0877189
321	1.1923	6423.89	6423.89			1.19794	0.0653849
322	0.767606	1714.17	1714.17			1.19956	0.0780422
323	0.0553185	1.14685	0.64158			0.646131	0.174061
324	0.1	0.0103671	3.79			1.17263	0.0925546
325	0.0184519	0.105333	0.02381			1.19791	0.1
326	0.0884118	3.79	2.61921			0.493385	0.0887035
327	0.0283755	0.248915	0.0865905			1.19179	0.1
328	0.0180621	0.102329	0.022333			1.19005	0.1
329	0.1	0.0167283	3.79			0.626154	0.0331787
330	0.0646957	1.69272	1.02628			0.691867	0.1
331	0.565082	703.453	683.87			0.488169	0.1
332	1.19743	6507.2	6507.2			0.688212	0.1
333	1.19567	6478.41	6478.41			1.14521	0.0530983
334	0.0587341	1.21333	0.76791			0.526971	0.373228
335	1.09337	4940.2	4953.81			0.722045	0.13084
336	0.533016	573.932	573.932			1.19857	0.0547447
337	0.0882975	3.79	2.60906			1.18311	0.0497577
338	1.18657	6331.62	6331.62			1.18783	0.0650114
339	1.19813	6518.49	6518.49			1.19079	0.0295642
340	0.839733	2244.21	2244.21			0.71724	0.285502
341	1.16597	6007.67	6007.67			1.13906	0.1
342	0.813316	2039	2039			1.18693	0.0690358
343	0.764307	1692.17	1692.17			0.787604	0.0212452
344	0.69598	1277.7	1277.7			0.578111	0.188271
345	1.19724	6504.11	6504.11			0.742246	0.154724
346	0.407434	268.803	256.337			1.19989	0.128302
347	0.631282	953.473	953.473			1.19959	0.0188873
348	0.767614	1714.22	1714.22			0.640369	0.426374
349	1.19988	6547.23	6547.23			0.793804	0.238278
350	0.835161	2207.75	2207.75			0.546815	0.0816693
351	0.190315	30.5399	26.1251			0.698033	0.232886
352	1.18716	6341.19	6341.19			0.786705	0.4349
353	0.540917	599.835	599.835			1.07044	0.0707055
354	0.077393	2.64303	1.75689			0.67541	0.121292
355	0.541153	602.279	600.619			0.567553	0.077053
356	0.0772523	2.64354	1.74732			0.777244	0.0790488
357	0.78985	1867.56	1867.56			1.14548	0.1
358	0.677459	1178.39	1178.39			1.17701	0.1
359	0.68338	1209.55	1209.55			1.19957	0.0223661
360	1.1973	6505.03	6505.03			1.15698	0.0342412
361	1.19708	6501.43	6501.43			1.1985	0.0930479
362	1.19665	6494.43	6494.43			1.19507	0.095125
363	1.18731	6343.48	6343.48			1.19998	0.0881775
364	0.0432062	0.307799	0.305686			1.19125	0.0922551
365	0.782714	1817.39	1817.39			1.1957	0.108435
366	0.0946641	3.24909	3.2151			0.550228	0.0593251
367	0.1	3.79	3.79			0.464759	0.017765
368	0.346497	161.848	157.665			0.518149	0.0123372
369	0.280095	85.4515	83.2824			0.453697	0.0169249
370	0.350648	167.643	163.4			1.18477	0.0763908
371	0.155373	16.0349	14.2157			1.19878	0.0142614
372	1.19587	6481.75	6481.75			1.18955	0.304829
373	1.17187	6099.34	6099.34			1.19155	0.103074
374	0.273197	77.2804	77.2804			1.17414	0.0170378
375	1.1975	6508.22	6508.22			1.19719	0.0161072
376	0.602531	829.044	829.044			1.18355	0.108087
377	1.19973	6544.72	6544.72			1.19243	0.358885
378	1.19534	6473.18	6473.18			1.18185	0.361816
379	1.15694	5869.05	5869.05			1.18614	0.426003
380	1.15694	5869.05	5869.05			1.18698	0.166144
381	0.957026	3223.13	3322.09			0.518494	0.0650815
382	1.19223	6422.71	6422.71			1.19455	0.0408932
383	0.572904	712.666	712.666			1.1928	0.0570094
384	0.483486	428.343	428.343			1.1867	0.0805767
385	1.19374	6447.19	6447.19			0.517346	0.0843707
386	1.19043	6393.75	6393.75			1.1949	0.100142
387	1.17232	6106.33	6106.33			1.18877	0.449745
388	1.199	6532.75	6532.75			0.650438	0.0658485
389	1.18689	6336.82	6336.82			0.752044	0.021274
390	0.29472	103.823	97.0218			1.12498	0.435816
391	1.19718	6503	6503			0.489987	0.324119
392	0.676661	1174.23	1174.23			1.19905	0.419951
393	1.19629	6488.62	6488.62			1.19671	0.0885976
394	1.19619	6486.99	6486.99			1.1802	0.0301152
395	1.19579	6480.47	6480.47			1.17613	0.01119
396	1.1831	6276.32	6276.32			1.18143	0.0778521
397	1.18862	6364.5	6364.5			1.17024	0.0696574
398	0.528462	559.345	559.345			0.511327	0.1
399	0.695134	1273.05	1273.05			0.52185	0.0762364
400	0.0160356	0.0831745	0.0156276			1.19447	0.0140441
401	0.408377	265.548	258.12			1.17117	0.0529016
402	0.0938546	4.4379	3.13333			1.08887	0.306602
403	0.545022	613.596	613.596			1.19926	0.042383
404	0.530225	564.973	564.962			1.19253	0.134583
405	0.587055	766.79	766.79			1.18695	0.1
406	1.18839	6360.92	6360.92			0.803552	0.046008
407	1.18141	6249.37	6249.37			0.759334	0.159163
408	1.18141	6249.37	6249.37			0.809085	0.156324
409	1.19995	6548.32	6548.32			0.988091	0.315695
410	0.424388	295.237	289.687			1.18971	0.116658
411	0.694426	1269.16	1269.16			0.655545	0.067097
412	1.16011	5917.54	5917.54			0.87448	0.157521
413	0.62826	945.101	939.847			1.19988	0.200395
414	0.561786	671.974	671.974			0.766657	0.0483745
415	0.574484	718.577	718.577			0.801996	0.415359
416	0.556668	653.774	653.774			1.19994	0.413633
417	0.267009	77.837	72.1464			0.503336	0.0425632
418	0.0777046	2.6724	1.77819			1.17247	0.102598
419	0.0516196	0.953544	0.521295			1.19683	0.0269717
420	0.307488	118.915	110.185			1.18424	0.0666085
421	0.149011	15.4258	12.5399			1.1988	0.0760776
422	1.19631	6488.92	6488.92			1.19884	0.0883265
423	1.16703	6023.99	6023.99			1.12224	0.343834
424	0.0289194	0.25715	0.0916654			1.12285	0.122353
425	0.390998	226.549	226.549			1.17356	0.0666571
426	1.17089	6083.91	6083.91			0.498998	0.0623833
427	1.16197	5945.92	5945.92			0.465847	0.0467449
428	1.16197	5945.92	5945.92			0.497324	0.1
429	1.19355	6444.13	6444.13			0.522744	0.348498
430	1.19992	6547.77	6547.77			0.520316	0.16762
431	1.19645	6491.11	6491.11			1.03808	0.0123075
432	1.1935	6443.24	6443.24			0.668678	0.0187354
433	1.19703	6500.65	6500.65			1.17429	0.186531
434	1.19838	6522.57	6522.57			1.19937	0.224271
435	1.1829	6273.11	6273.11			1.18967	0.309015
436	1.19628	6488.33	6488.33			1.19519	0.149486
437	0.384265	225.58	215.045			1.1993	0.10588
438	1.17632	6169	6169			1.16735	0.0486555
439	1.16445	5984.17	5984.17			1.17322	0.140614
440	1.19539	6473.92	6473.92			1.19838	0.0573247
441	1.16914	6056.67	6056.67			0.466689	0.0600712
442	1.19968	6543.88	6543.88			1.1848	0.0630956
443	1.16259	5955.52	5955.52			0.618055	0.341134
444	1.17857	6204.49	6204.49			1.19767	0.193592
445	1.18019	6230.14	6230.14			0.572655	0.0419321
446	1.15279	5806.2	5806.2			0.809637	0.111701
447	1.15148	5786.44	5786.44			0.610782	0.186168
448	1.19998	6548.72	6548.72			1.02125	0.0569628
449	1.15572	5850.5	5850.5			0.640234	0.313971
450	0.326727	136.672	132.189			0.770883	0.359842
451	0.0701387	2.07419	1.30771			1.19472	0.298232
452	0.132719	11.0201	8.86016			0.640612	0.357645
453	0.4892	443.709	443.709			1.19671	0.416266
454	0.488139	444.323	440.829			1.1782	0.0402177
455	0.460504	370.117	370.117			0.467355	0.319617
456	0.38917	227.886	223.387			1.18158	0.160627
457	0.558347	659.707	659.707			1.19608	0.0766871
458	0.0700585	2.06944	1.30323			0.8544	0.169595
459	0.349091	173.213	161.233			1.18408	0.137622
460	1.16285	5959.47	5959.47			0.825153	0.182952
461	1.19153	6411.47	6411.47			1.18297	0.281998
462	1.19976	6545.15	6545.15			1.19933	0.1
463	1.18962	6380.66	6380.66			1.19933	0.0880779
464	1.17817	6198.24	6198.24			1.19933	0.0523514
465	1.19428	6455.9	6455.9			1.19806	0.393716
466	1.19972	6544.47	6544.47			1.18208	0.259989
467	1.13758	5579.34	5579.34			1.18208	0.0664154
468	1.19976	6545.19	6545.19			1.16398	0.118175
469	1.10681	5138.69	5138.69			1.13966	0.0676924
470	0.462958	378.591	376.066			1.18745	0.1
471	0.435498	317.459	313.039			1.191	0.342017
472	0.679085	1186.89	1186.89			0.535505	0.0625389
473	1.1984	6523.02	6523.02			0.767045	0.0929981
474	0.463958	378.509	378.509			1.01134	0.0995197
475	0.464457	379.73	379.73			0.730335	0.0839637
476	1.15927	5904.67	5904.67			0.69228	0.0773481
477	0.436414	322.489	315.018			0.632542	0.102181
478	1.19961	6542.66	6542.66			0.781984	0.0936698
479	0.0882656	3.79	2.60623			0.780862	0.260073
480	0.22179	46.4988	41.3491			1.19982	0.260073
481	0.566529	689.136	689.136			1.16698	0.260073
482	0.416058	276.331	272.962			1.17793	0.0768005
483	1.15973	5911.67	5911.67			1.17687	0.372105
484	1.16856	6047.72	6047.72			0.577989	0.38507
485	0.523972	545.209	545.209			1.12994	0.379477
486	1.18314	6276.9	6276.9			1.14475	0.1
487	1.19864	6526.95	6526.95			1.19298	0.0349691
488	1.15001	5764.32	5764.32			1.19907	0.272363
489	0.131053	10.7454	8.53067			1.17892	0.311275
490	0.272444	80.2688	76.6424			1.19035	0.0884529
491	0.140389	12.9657	10.4868			1.19959	0.166951
492	0.374836	199.601	199.601			1.1998	0.22696
493	0.39647	240.151	236.194			1.17581	0.248868
494	0.0526983	1.01714	0.554662			1.19742	0.442866
495	0.95427	3293.46	3293.46			1.19884	0.1
496	1.19794	6515.37	6515.37			1.19738	0.0878042
497	1.19956	6541.87	6541.87			1.17378	0.14333
498	0.0793954	1.91369	1.89682			1.18958	0.066007
499	0.646131	1022.35	1022.35			1.16605	0.183187
500	1.17263	6111.13	6111.13			1.19489	0.271677
501	1.19791	6514.99	6514.99			1.19567	0.409665
502	0.436349	316.184	314.877			1.19437	0.447086
503	0.493385	455.194	455.194			1.19924	0.176789
504	1.19179	6415.64	6415.64			1.17376	0.0285597
505	1.19005	6387.62	6387.62			1.19954	0.0549921
506	0.626154	930.429	930.429			1.19208	0.183526
507	0.691867	1255.18	1255.18			1.17937	0.228657
508	0.488169	440.91	440.91			1.18176	0.0715484
509	0.349353	170.692	161.596			1.16828	0.0792003
510	0.688212	1235.39	1235.39			1.16828	0.0755531
511	0.394215	240.96	232.187			1.19794	0.173451
512	0.387335	231.589	220.242			1.17898	0.289778
513	1.14521	5692.33	5692.33			1.19791	0.0615737
514	0.101732	5.54198	3.99033			1.19947	0.0743196
515	0.201204	36.172	30.8709			1.19423	0.12999
516	0.526971	556.997	554.624			1.18336	0.124619
517	0.200672	35.5591	30.6265			1.1877	0.267238
518	0.722045	1426.7	1426.7			1.18281	0.0402248
519	0.115395	7.71474	5.8237			1.19964	0.0723008
520	1.19857	6525.78	6525.78			0.472882	0.0591841
521	0.138969	12.4847	10.1718			0.541338	0.183735
522	0.0663208	1.79061	1.10558			0.501679	0.046602
523	0.0126843	0.0569363	0.00773466			1.13893	0.088702
524	0.178437	24.1714	21.5324			1.14743	0.0981609
525	0.227849	49.9949	44.8311			1.13733	0.419678
526	1.18311	6276.5	6276.5			1.15609	0.0525187
527	1.18783	6351.82	6351.82			1.14996	0.0417238
528	1.19079	6399.56	6399.56			1.17487	0.0768555
529	0.71724	1398.4	1398.4			1.12832	0.0644484
530	1.13906	5601.21	5601.21			1.12577	0.0286296
531	1.18693	6337.37	6337.37			1.17331	0.0883053
532	0.787604	1851.67	1851.67			1.17331	0.211565
533	0.578111	732.272	732.272			1.1962	0.072882
534	0.742246	1549.82	1549.82			1.19488	0.440143
535	1.19989	6547.33	6547.33			1.19863	0.1
536	1.19959	6542.44	6542.44			1.19506	0.0403735
537	0.640369	995.244	995.244			1.18075	0.0761773
538	0.793804	1895.74	1895.74			1.19916	0.0522706
539	0.546815	619.67	619.67			0.45	0.101348
540	0.698033	1289.04	1289.04			0.470351	0.0282581
541	0.786705	1845.33	1845.33			1.18049	0.0405242
542	1.07044	4642.99	4648.64			1.16136	0.0193551
543	0.374174	206.409	198.545			1.16136	0.150443
544	0.67541	1167.73	1167.73			1.1955	0.1
545	0.567553	692.882	692.882			1.18632	0.446407
546	0.142357	13.6061	10.9339			1.1919	0.0673356
547	0.777244	1779.56	1779.56			1.18795	0.365933
548	1.14548	5696.35	5696.35			1.16901	0.415977
549	1.17701	6179.9	6179.9			0.862173	0.0289953
550	1.19957	6542.08	6542.08			0.66671	0.364552
551	1.15698	5869.77	5869.77			0.65686	0.445055
552	1.1985	6524.61	6524.61			0.557629	0.449753
553	1.19507	6468.77	6468.77			0.501498	0.418402
554	1.19998	6548.77	6548.77			1.03987	0.337659
555	1.19125	6406.83	6406.83			1.18988	0.0532554
556	1.1957	6478.94	6478.94			0.643504	0.0233354
557	0.550228	631.347	631.347			0.637515	0.193205
558	0.464759	385.876	380.472			1.18633	0.131146
559	0.285283	96.2796	87.997			0.561659	0.1
560	0.518149	527.233	527.233			1.15699	0.12067
561	0.453697	353.946	353.946			1.19507	0.217962
562	0.131537	8.7881	8.62539			1.1974	0.0706213
563	0.153477	13.9965	13.7015			1.19767	0.0830023
564	0.284279	89.4668	87.0706			1.17931	0.044993
565	1.18477	6302.87	6302.87			1.19543	0.0110299
566	1.19878	6529.11	6529.11			0.452611	0.353176
567	1.18955	6379.52	6379.52			0.718564	0.125141
568	1.19155	6411.79	6411.79			1.0394	0.0770597
569	0.0349152	0.161317	0.161317			1.05507	0.0188284
570	1.17414	6134.76	6134.76			1.02071	0.0307331
571	0.107719	4.84551	4.7371			1.19978	0.0114083
572	0.0535848	1.05754	0.583129			1.1997	0.0187684
573	0.391073	236.363	226.679			1.19255	0.0979338
574	0.0718454	2.21099	1.40552			1.19899	0.34054
575	1.19719	6503.26	6503.26			0.586629	0.413364
576	1.18355	6283.43	6283.43			1.192	0.246764
577	1.19243	6426.02	6426.02			1.19894	0.0645214
578	1.18185	6256.5	6256.5			1.18508	0.029567
579	1.18614	6324.78	6324.78			1.19634	0.0898925
580	1.18698	6338.32	6338.32			1.19219	0.0556468
581	0.518494	528.287	528.287			0.629027	0.0286953
582	1.19455	6460.25	6460.25			1.1971	0.254911
583	1.1928	6431.91	6431.91			1.17019	0.0768445
584	1.1867	6333.75	6333.75			0.530322	0.324794
585	0.517346	524.787	524.787			1.18571	0.197737
586	1.1949	6465.96	6465.96			0.646177	0.104837
587	1.18877	6366.94	6366.94			1.12633	0.10826
588	0.650438	1042.93	1042.93			0.458622	0.130403
589	0.752044	1612.02	1612.02			0.861353	0.0769218
590	1.12498	5396	5396			0.781867	0.14386
591	0.489987	419.634	445.853			0.57061	0.0479145
592	0.0607888	1.44873	0.851354			0.799434	0.0166039
593	1.19905	6533.63	6533.63			0.622337	0.320976
594	1.19671	6495.4	6495.4			0.539944	0.117321
595	1.1802	6230.22	6230.22			0.526327	0.31728
596	1.17613	6165.98	6165.98			1.19345	0.0853484
597	1.18143	6249.83	6249.83			1.19728	0.3162
598	1.17024	6073.84	6073.84			1.19573	0.222814
599	0.511327	523.978	506.681			1.19327	0.1
600	0.0885921	3.79	2.63527			0.513352	0.0697546
601	0.52185	548.854	538.612			0.643357	0.18071
602	0.0418965	0.587273	0.278723			0.60192	0.1
603	0.0881693	3.79	2.59772			0.557078	0.1
604	1.19447	6458.97	6458.97			1.15867	0.1
605	0.156879	17.5199	14.6331			0.512278	0.177158
606	1.17117	6088.35	6088.35			1.19962	0.112115
607	1.08887	4892.89	4892.89			1.18895	0.1
608	1.19926	6537.01	6537.01			1.18835	0.170871
609	1.19253	6427.54	6427.54			1.19069	0.1
610	1.18695	6337.8	6337.8			1.1976	0.23794
611	0.375181	205.893	200.152			1.18844	0.076322
612	0.803552	1966.44	1966.44			1.18007	0.0285603
613	0.759334	1659.35	1659.35			1.19961	0.1
614	0.809085	2007.35	2007.35			1.18046	0.1
615	0.988091	3598.76	3656.2			1.18759	0.128719
616	1.18971	6382.16	6382.16			1.19969	0.122868
617	0.655545	1067.69	1067.69			0.672922	0.0901049
618	0.87448	2534.48	2534.48			0.716863	0.0701318
619	1.19988	6547.22	6547.22			0.585367	0.12078
620	0.0410105	0.561536	0.261411			0.691468	0.0516352
621	0.766657	1707.82	1707.82			0.63324	0.211104
622	0.194482	31.8702	27.879			0.548507	0.199479
623	0.307177	114.286	109.851			1.19015	0.384954
624	0.0991343	5.04746	3.69241			0.543619	0.302583
625	0.229928	50.4703	46.0696			0.607014	0.0541649
626	0.801996	1955.04	1955.04			0.544207	0.1
627	1.19994	6548.1	6548.1			0.782253	0.4468
628	0.503336	483.297	483.297			0.741002	0.0767757
629	1.17247	6108.7	6108.7			0.583014	0.0548277
630	1.19683	6497.4	6497.4			0.761955	0.1
631	1.18424	6294.38	6294.38			0.510439	0.0292116
632	1.1988	6529.57	6529.57			0.548602	0.090287
633	1.19884	6530.09	6530.09			0.733324	0.0648637
634	0.378972	206.282	206.282			0.481839	0.1
635	1.12224	5356.75	5356.75			0.482751	0.1
636	1.12285	5365.38	5365.38			0.560354	0.1
637	0.144731	11.7481	11.4901			0.622303	0.395338
638	1.17356	6125.68	6125.68			1.19951	0.0544203
639	0.0525096	1.01386	0.548726			0.653107	0.0837776
640	0.195004	28.7768	28.1041			0.806666	0.31016
641	0.498998	470.907	470.907			0.712035	0.0754292
642	0.27459	85.4222	78.4679			1.19856	0.1
643	0.465847	383.15	383.15			1.19945	0.339906
644	0.383705	219.245	214.107			1.10065	0.126131
645	0.361424	185.282	178.933			0.875183	0.0466428
646	0.349868	171.225	162.313			1.1932	0.0825491
647	0.497324	469.263	466.184			0.641403	0.0882017
648	0.522744	541.384	541.384			0.504439	0.410896
649	0.520316	533.875	533.875			0.567424	0.448919
650	1.03808	4239.68	4239.68			0.467436	0.1
651	0.0775661	1.78509	1.76871			0.491369	0.1
652	0.0811053	2.0383	2.02203			0.569169	0.0688098
653	0.0705429	1.34128	1.33045			1.07795	0.1
654	0.668678	1133.16	1133.16			0.671553	0.1
655	1.17429	6137.1	6137.1			1.18023	0.1
656	1.19937	6538.82	6538.82			0.638573	0.1
657	1.18967	6381.49	6381.49			0.51526	0.1
658	1.19519	6470.73	6470.73			0.610144	0.448036
659	1.1993	6537.69	6537.69			0.733138	0.192465
660	1.16735	6029.03	6029.03			0.652063	0.195916
661	1.17322	6120.42	6120.42			0.642739	0.1
662	1.19838	6522.65	6522.65			0.69741	0.0670633
663	0.466689	398.251	385.231			0.580505	0.0634877
664	1.1848	6303.43	6303.43			1.19021	0.338285
665	0.618055	894.79	894.79			1.19752	0.196695
666	1.19767	6511.09	6511.09			0.540185	0.0768044
667	0.572655	711.735	711.735			0.945713	0.1
668	0.809637	2011.45	2011.45			1.19416	0.1
669	0.610782	863.572	863.572			0.638989	0.0773099
670	1.02125	3973.86	4036.74			1.18815	0.185081
671	0.640234	994.618	994.618			0.762702	0.0766383
672	0.0947423	3.24037	3.22308			0.661146	0.342762
673	0.0887096	3.79	2.64576			0.661808	0.0536623
674	0.0933886	3.10537	3.08689			0.755928	0.0400851
675	0.770883	1736.22	1736.22			0.661735	0.208037
676	0.0812254	2.03897	2.03102			0.649495	0.378467
677	0.0570798	1.24071	0.704835			0.508256	0.0655861
678	0.341134	159.499	150.458			0.530059	0.0520275
679	1.19472	6463.05	6463.05			1.19567	0.0800151
680	0.0177142	0.0989382	0.0210672			0.788772	0.411939
681	0.640612	996.377	996.377			0.993435	0.190518
682	1.19671	6495.36	6495.36			1.18254	0.307704
683	1.1782	6198.63	6198.63			1.1985	0.0645595
684	0.467355	386.883	386.883			1.1985	0.0882759
685	0.0798613	1.94191	1.93041			0.621388	0.157616
686	0.0646594	1.44538	1.02455			1.1929	0.146239
687	0.133917	9.24791	9.10222			1.19988	0.156174
688	1.18158	6252.16	6252.16			1.1996	0.364014
689	0.1	3.79	3.79			1.19662	0.0982142
690	0.1	3.79	3.79			1.19471	0.097106
691	0.1	3.79	3.79			1.15691	0.35513
692	0.0170168	0.092352	0.0186754			1.18634	0.196815
693	1.19608	6485.23	6485.23			1.19633	0.20486
694	0.8544	2363.87	2363.87			1.19665	0.1
695	1.18408	6291.83	6291.83			1.19665	0.088178
696	0.1	3.79	3.79			1.19665	0.0407995
697	0.366275	192.129	186.234			1.19665	0.149365
698	0.0417138	0.275892	0.275092			1.19665	0.177159
699	0.208164	34.7637	34.1864			1.16786	0.1
700	0.230896	46.654	46.654			1.16786	0.217211
701	0.294197	98.7332	96.5057			1.16786	0.191458
702	0.825153	906.181	2129.33			0.768311	0.221593
703	1.18297	6274.24	6274.24			0.52906	0.0398962
704	1.19933	6538.14	6538.14			0.738614	0.0130788
705	1.19933	6538.14	6538.14			0.479629	0.0344594
706	1.19933	6538.14	6538.14			0.455061	0.0647669
707	1.19806	6517.46	6517.46			1.19103	0.0259057
708	1.18208	6260.07	6260.07			1.19559	0.0182105
709	1.18208	6260.07	6260.07			0.589239	0.105854
710	1.16398	5976.94	5976.94			1.18191	0.096336
711	1.13966	5610.08	5610.08			1.18864	0.119105
712	1.18745	6345.75	6345.75			0.603109	0.0534558
713	1.191	6402.84	6402.84			0.604835	0.265091
714	0.535505	582.01	582.01			1.1995	0.422491
715	0.767045	1710.42	1710.42			1.18597	0.0868342
716	1.01134	3884.16	3920.45			1.19583	0.32168
717	0.730335	1476.41	1476.41			1.12876	0.343718
718	0.69228	1257.43	1257.43			0.578388	0.25155
719	0.632542	959.194	959.194			0.479861	0.198019
720	0.781984	1812.31	1812.31			0.518692	0.111747
721	0.780862	1804.52	1804.52			1.19983	0.370027
722	1.19982	6546.11	6546.11			1.19751	0.053855
723	1.16698	6023.26	6023.26			1.19939	0.370538
724	1.17793	6194.36	6194.36			1.19243	0.140354
725	1.17687	6177.66	6177.66			1.19419	0.118382
726	0.255495	64.3873	63.2104			1.15752	0.277697
727	0.344941	108.126	155.551			1.18111	0.310207
728	0.577989	731.809	731.809			1.19589	0.38726
729	1.12994	5467.66	5467.66			1.19962	0.0764064
730	1.14475	5685.54	5685.54			0.887115	0.0516457
731	1.19298	6434.8	6434.8			0.553566	0.1
732	1.19907	6533.91	6533.91			0.688373	0.0525579
733	1.17892	6209.99	6209.99			1.19407	0.0409023
734	1.19035	6392.39	6392.39			1.19905	0.0286438
735	1.19959	6542.47	6542.47			1.19881	0.088152
736	1.1998	6545.88	6545.88			1.19798	0.418007
737	1.17581	6160.93	6160.93			1.16623	0.0283124
738	1.19742	6506.97	6506.97			1.19251	0.0362944
739	1.19884	6530.21	6530.21			1.19449	0.155926
740	1.19738	6506.28	6506.28			1.1646	0.213929
741	1.17378	6129.14	6129.14			1.16666	0.1
742	1.18958	6380.04	6380.04			0.592895	0.1
743	1.16605	6008.87	6008.87			0.675828	0.25639
744	1.19489	6465.87	6465.87			0.571978	0.171042
745	1.19567	6478.47	6478.47			0.630189	0.0895538
746	1.19437	6457.35	6457.35			1.16391	0.0573871
747	1.19924	6536.69	6536.69			0.509403	0.1
748	1.17376	6128.8	6128.8			0.591494	0.0761777
749	1.19954	6541.61	6541.61			1.16231	0.0645772
750	1.19208	6420.32	6420.32			1.14835	0.0769056
751	1.17937	6217.19	6217.19			1.17815	0.0882737
752	1.18176	6254.92	6254.92			0.57492	0.0840031
753	1.16828	6043.46	6043.46			1.19272	0.0884011
754	1.16828	6043.46	6043.46			1.19995	0.0727473
755	1.19794	6515.5	6515.5			1.19165	0.0814239
756	1.17898	6210.98	6210.98			1.18177	0.255492
757	1.19791	6514.96	6514.96			1.18912	0.297615
758	1.19947	6540.41	6540.41			0.589456	0.1
759	1.19423	6455.17	6455.17			1.19912	0.10691
760	1.18336	6280.5	6280.5			1.13791	0.343075
761	1.1877	6349.76	6349.76			1.13791	0.0408402
762	1.18281	6271.75	6271.75			0.694004	0.0586541
763	1.19964	6543.22	6543.22			0.597712	0.1
764	0.472882	400.771	400.771			0.597712	0.274536
765	0.541338	601.235	601.235			0.473406	0.0535379
766	0.0767964	2.62038	1.71657			1.1569	0.0890685
767	0.0233594	0.165176	0.0483089			1.1569	0.0569751
768	0.135966	11.9187	9.52635			1.19971	0.0502773
769	0.0531361	1.03911	0.568602			1.19695	0.0681363
770	0.0887897	3.79	2.65294			1.19958	0.0658872
771	0.0432386	0.625245	0.306375			1.18632	0.0467172
772	0.0650596	1.71883	1.0437			1.19457	0.067152
773	0.0421626	0.594235	0.284067			1.1746	0.1
774	0.0299515	0.277552	0.101834			1.18262	0.0887136
775	0.381223	215.276	209.979			1.19631	0.0847881
776	0.121611	8.93255	6.81649			0.578802	0.0352372
777	0.156312	17.2384	14.475			1.19886	0.1
778	0.0680459	1.92534	1.19411			1.1679	0.0801558
779	0.334867	151.534	142.317			0.538585	0.0428033
780	0.501679	478.539	478.539			0.462453	0.0769363
781	1.13893	5599.25	5599.25			0.677599	0.203845
782	1.14743	5725.5	5725.5			1.19999	0.0442282
783	1.13733	5575.62	5575.62			1.19137	0.0767775
784	1.15609	5856.18	5856.18			0.732223	0.1
785	1.14996	5763.5	5763.5			0.732297	0.0312697
786	1.17487	6146.17	6146.17			1.19976	0.0195059
787	1.12832	5444.2	5444.2			1.19849	0.1
788	1.12577	5407.38	5407.38			1.19832	0.0194314
789	0.429645	300.586	300.586			1.02334	0.113945
790	1.17331	6121.76	6121.76			0.743204	0.0971502
791	1.17331	6121.76	6121.76			1.17749	0.378083
792	1.1962	6487.05	6487.05			0.512261	0.0606704
793	1.19488	6465.65	6465.65			0.48729	0.1
794	1.19863	6526.72	6526.72			0.452385	0.1
795	1.19506	6468.59	6468.59			0.503417	0.0993543
796	1.18075	6238.92	6238.92			0.601723	0.188965
797	1.19916	6535.44	6535.44			0.53945	0.267843
798	0.45	345.364	345.364			0.560188	0.092041
799	0.470351	394.372	394.372			0.600686	0.136586
800	1.18049	6234.9	6234.9			0.545005	0.0544159
801	1.16136	5936.67	5936.67			0.564028	0.0883833
802	1.16136	5936.67	5936.67			0.518165	0.112854
803	1.1955	6475.74	6475.74			0.64741	0.0766604
804	1.18632	6327.64	6327.64			1.03934	0.197302
805	1.1919	6417.37	6417.37			1.19225	0.0544559
806	1.18795	6353.85	6353.85			0.644737	0.0887275
807	1.16901	6054.73	6054.73			0.518436	0.0157931
808	0.0556498	1.11608	0.653177			1.19894	0.0770667
809	0.0295414	0.269784	0.0977086			1.19894	0.0164048
810	0.310985	120.501	113.988			1.12369	0.0162753
811	0.0765149	2.6084	1.69776			0.684806	0.0668426
812	0.0736806	2.36604	1.516			1.18418	0.0652726
813	0.202975	32.9912	31.6934			1.19977	0.0383061
814	0.0756706	1.65279	1.64218			1.16238	0.0880155
815	0.150431	13.1473	12.9019			0.619355	0.0112713
816	0.0464664	0.381649	0.380238			1.15891	0.0883307
817	0.076475	2.60641	1.69511			0.853325	0.0411345
818	0.862173	2428.97	2428.97			0.47898	0.0964294
819	0.66671	1123.18	1123.18			1.1651	0.0763095
820	0.65686	1074.13	1074.13			1.1594	0.0883738
821	0.557629	668.679	657.166			1.19343	0.0481061
822	0.356851	185.121	172.226			1.19975	0.0172598
823	0.135174	10.0601	9.36098			1.19984	0.317676
824	0.139348	10.7181	10.2551			1.19984	0.088792
825	0.501498	478.02	478.02			1.19537	0.345252
826	1.03987	4261.62	4261.62			1.18654	0.328248
827	0.295113	100.421	97.4104			1.19158	0.0435428
828	1.18988	6384.81	6384.81			1.19492	0.0735253
829	0.380528	220.595	208.833			1.16269	0.072258
830	0.643504	1009.93	1009.93			1.194	0.0773472
831	0.637515	981.997	981.997			1.18517	0.0681382
832	1.18633	6327.81	6327.81			0.590365	0.0477298
833	0.225021	48.843	43.1827			0.456902	0.0870902
834	0.561659	671.519	671.519			0.580628	0.0428581
835	1.15699	5869.82	5869.82			0.743187	0.047152
836	1.19507	6468.81	6468.81			0.812475	0.355242
837	1.1974	6506.59	6506.59			0.839397	0.261791
838	1.19767	6511.02	6511.02			0.756116	0.0378577
839	0.210108	40.4372	35.1534			0.823396	0.0755053
840	1.17931	6216.16	6216.16			1.1995	0.0291489
841	1.19543	6474.5	6474.5			1.19266	0.141498
842	0.452611	351.41	351.41			1.19661	0.183499
843	0.166205	20.218	17.401			1.19956	0.0711464
844	0.185295	27.0709	24.1116			1.16371	0.0890416
845	0.0834988	3.19401	2.20638			1.18871	0.138823
846	0.101237	4.78738	3.93239			1.19382	0.0176102
847	0.0522574	0.541055	0.540857			1.18223	0.0529221
848	0.27593	89.2587	79.6224			1.19803	0.236305
849	0.0512848	0.5124	0.511216			0.466248	0.0533837
850	0.104277	5.8504	4.29744			1.16245	0.0288548
851	0.133073	11.2629	8.93112			1.19342	0.42551
852	0.0790345	2.73503	1.87107			1.19469	0.1
853	0.1	0.0316418	3.79			1.19469	0.449848
854	0.718564	1406.16	1406.16			1.19933	0.275422
855	1.0394	4255.89	4255.89			1.1931	0.1
856	1.05507	4451.32	4451.32			1.19109	0.0255568
857	1.02071	4030.42	4030.42			0.479235	0.116578
858	0.0674229	1.17029	1.16162			1.1961	0.139695
859	1.19978	6545.54	6545.54			1.15303	0.135951
860	1.1997	6544.26	6544.26			0.548115	0.1
861	0.0411969	0.565064	0.264992			1.17181	0.0480701
862	1.19255	6427.91	6427.91			0.510224	0.410908
863	1.19899	6532.63	6532.63			0.481894	0.081145
864	0.586629	765.122	765.122			1.19997	0.0747111
865	1.192	6419.02	6419.02			1.19165	0.097616
866	0.0886058	3.79	2.63648			1.17818	0.0586013
867	0.0887357	3.79	2.6481			1.18087	0.0267254
868	1.19894	6531.78	6531.78			1.18516	0.193704
869	1.18508	6307.84	6307.84			1.18516	0.148361
870	1.19634	6489.35	6489.35			1.18516	0.041528
871	1.19219	6422.1	6422.1			1.19539	0.0965084
872	0.0514436	0.959615	0.515982			1.18529	0.194237
873	0.0359555	0.192982	0.176171			1.18529	0.11207
874	0.110033	5.10338	5.04898			1.18529	0.114166
875	0.105186	4.45543	4.41072			1.16115	0.0114467
876	0.1	3.79	3.79			1.19851	0.113445
877	0.233601	54.5443	48.3129			1.13856	0.0532699
878	0.629027	945.085	943.296			1.16675	0.0456008
879	1.1971	6501.72	6501.72			1.18285	0.196958
880	1.17019	6073.08	6073.08			1.19078	0.122153
881	0.0455919	0.359331	0.359171			1.18662	0.116727
882	0.390672	225.983	225.983			1.1957	0.0674691
883	0.0538741	1.0691	0.592624			1.1724	0.0915017
884	0.0423024	0.599528	0.286901			1.19765	0.116386
885	0.530322	565.273	565.273			1.15746	0.0657108
886	0.1	3.79	3.79			1.19045	0.219555
887	1.18571	6317.9	6317.9			1.1988	0.114196
888	0.646177	1022.57	1022.57			0.472969	0.0669637
889	1.12633	5415.44	5415.44			0.516614	0.44846
890	0.458622	365.597	365.597			0.599321	0.1
891	0.861353	2422.05	2422.05			0.488012	0.208074
892	0.123043	7.14669	7.06013			0.512243	0.127882
893	0.781867	1811.5	1811.5			0.470877	0.0663147
894	0.57061	704.137	704.137			1.17046	0.333529
895	0.799434	1936.37	1936.37			1.19887	0.0884433
896	0.1	0.01634	3.79			1.19206	0.392267
897	0.1	0.00502765	3.79			1.18814	0.241284
898	0.44997	345.295	345.295			0.785281	0.0386212
899	0.622337	913.514	913.514			1.19854	0.053451
900	0.539944	596.602	596.602			1.18414	0.401917
901	0.0773688	2.65083	1.75524			1.14692	0.311473
902	0.526327	552.593	552.593			1.14605	0.0703109
903	1.19345	6442.5	6442.5			1.19921	0.0562847
904	0.214493	38.3185	37.4008			1.19576	0.0764979
905	1.19728	6504.67	6504.67			1.17641	0.1
906	0.033004	0.137094	0.13625			1.15955	0.0317259
907	1.19573	6479.47	6479.47			1.19369	0.052631
908	1.19327	6439.48	6439.48			1.19894	0.442978
909	0.215272	43.2321	37.8093			1.18111	0.245266
910	0.513352	512.725	512.725			1.18366	0.076414
911	0.643357	1009.24	1009.24			1.19947	0.433744
912	0.60192	826.524	826.524			1.17304	0.1
913	0.557078	655.22	655.22			1.13775	0.0787083
914	1.15867	5895.5	5895.5			0.467517	0.042868
915	0.512278	509.514	509.514			1.16856	0.370916
916	1.19962	6542.93	6542.93			1.16856	0.0450381
917	0.1	3.79	3.79			0.563923	0.0503949
918	1.18895	6369.9	6369.9			0.700923	0.0653639
919	1.18835	6360.25	6360.25			0.727553	0.0610764
920	1.19069	6397.95	6397.95			1.17586	0.0383611
921	1.1976	6509.91	6509.91			1.19147	0.0196337
922	1.18844	6361.62	6361.62			0.684848	0.0853094
923	1.18007	6228.24	6228.24			1.18091	0.0647587
924	1.19961	6542.75	6542.75			1.18802	0.143686
925	1.18046	6234.42	6234.42			1.19578	0.171403
926	1.18759	6347.97	6347.97			1.15109	0.167622
927	0.391718	235.852	227.803			1.18067	0.1547
928	1.19969	6544.09	6544.09			1.19511	0.0763835
929	0.672922	1154.87	1154.87			1.19982	0.189628
930	0.716863	1396.2	1396.2			1.1999	0.296814
931	0.585367	760.194	760.194			1.17169	0.0416435
932	0.691468	1253.01	1253.01			0.621806	0.108781
933	0.63324	962.377	962.377			0.677984	0.0644145
934	0.548507	625.442	625.442			0.678472	0.284508
935	1.19015	6389.19	6389.19			0.495263	0.131771
936	0.543619	608.869	608.869			1.18539	0.439018
937	0.607014	847.686	847.686			1.18539	0.0421157
938	0.278377	89.8303	81.7601			1.18539	0.282805
939	0.544207	614.682	610.845			1.18286	0.064727
940	0.202992	36.8597	31.701			1.19201	0.0915646
941	0.24115	59.6439	53.1495			1.06878	0.059038
942	0.0526153	1.01798	0.552045			0.45	0.0555848
943	0.0723083	2.24387	1.43286			0.45754	0.445534
944	0.782253	1814.18	1814.18			0.45	0.178453
945	0.0761527	2.55964	1.67377			1.19849	0.0775688
946	0.741002	1542.04	1542.04			1.11996	0.0653581
947	0.583014	751.061	751.061			1.09746	0.0764166
948	0.761955	1676.59	1676.59			1.14281	0.0172108
949	0.510439	504.047	504.047			1.16273	0.140645
950	0.548602	625.764	625.764			1.15744	0.1
951	0.733324	1494.6	1494.6			1.15744	0.094553
952	0.481839	423.98	423.98			0.466168	0.12084
953	0.482751	431.644	426.39			1.17103	0.0722085
954	0.560354	666.849	666.849			1.18113	0.080242
955	0.622303	913.368	913.368			1.15913	0.1
956	0.0297989	0.100553	0.100286			1.19597	0.208963
957	1.19951	6541.06	6541.06			1.19955	0.395075
958	0.0877189	2.5757	2.55811			1.19736	0.0425011
959	0.0653849	1.06486	1.05943			0.496703	0.10395
960	0.0780422	1.81235	1.80148			0.711963	0.276446
961	0.174061	20.362	19.9869			0.524483	0.196347
962	0.0925546	3.0196	3.00493			0.534498	0.113107
963	0.653107	1068.99	1055.83			0.507287	0.088721
964	0.1	3.79	3.79			1.16921	0.124902
965	0.0887035	3.79	2.64522			0.467128	0.0615593
966	0.1	0.00703152	3.79			0.60486	0.1
967	0.1	3.79	3.79			0.573146	0.261817
968	0.0331787	0.34247	0.138426			0.462032	0.0457142
969	0.1	3.79	3.79			0.519192	0.0650575
970	0.806666	1989.39	1989.39			0.649953	0.077408
971	0.1	3.79	3.79			0.849015	0.0771599
972	0.712035	1368.18	1368.18			1.17459	0.180556
973	0.1	3.79	3.79			0.511828	0.0887003
974	0.0530983	1.03778	0.567389			0.984503	0.0328815
975	0.373228	203.377	197.044			0.698463	0.0539188
976	1.19856	6525.56	6525.56			0.94907	0.0890378
977	1.19945	6540.13	6540.13			0.878649	0.0180071
978	1.10065	5053.37	5053.37			1.17604	0.0529122
979	0.875183	2540.6	2540.6			1.18502	0.234335
980	1.1932	6438.39	6438.39			1.18502	0.0417444
981	0.641403	1000.08	1000.08			1.18502	0.0983179
982	0.504439	486.481	486.481			1.19416	0.0897994
983	0.567424	692.41	692.41			1.18976	0.348582
984	0.467436	387.084	387.084			0.751977	0.271305
985	0.491369	449.638	449.638			0.593113	0.0704364
986	0.569169	701.019	698.816			1.14586	0.395321
987	0.13084	8.69058	8.4891			1.19444	0.170228
988	0.0547447	0.626609	0.62182			1.19685	0.370516
989	0.0497577	0.469512	0.466896			1.19725	0.0887896
990	0.0650114	1.71442	1.04138			1.19916	0.039933
991	1.07795	4747.16	4747.16			1.19099	0.376096
992	0.671553	1163.35	1147.83			0.767606	0.0761845
993	0.0295642	0.269513	0.0979351			0.578646	0.0647759
994	0.285502	95.9368	88.1997			0.605324	0.293629
995	0.1	0.00854585	3.79			0.631943	0.198167
996	0.0690358	1.94685	1.24699			0.57889	0.0126413
997	0.0212452	0.137183	0.036343			0.609754	0.0610282
998	0.188271	28.7548	25.2923			0.496137	0.0182268
999	0.154724	17.0612	14.0382			0.624175	0.0438879
1000	1.18023	6230.75	6230.75			0.828931	0.121845
1001	0.638573	983.935	986.894			0.504329	0.0959489
1002	0.51526	518.465	518.465			0.527343	0.209171
1003	0.610144	817.382	860.865			0.699074	0.0700907
1004	0.128302	8.18884	8.00467			0.549222	0.112005
1005	0.0188873	0.110808	0.0255357			0.720579	0.1
1006	0.426374	293.773	293.773			0.907267	0.0764772
1007	0.238278	51.2736	51.2736			1.18412	0.0647568
1008	0.0816693	2.08067	2.0645			1.19967	0.0144806
1009	0.232886	47.8708	47.8708			1.19609	0.0641725
1010	0.4349	311.751	311.751			1.19396	0.176753
1011	0.0707055	1.34863	1.33967			0.930551	0.0648901
1012	0.733138	1493.47	1493.47			1.19942	0.0762345
1013	0.652063	1050.77	1050.77			1.19734	0.217638
1014	0.642739	1006.34	1006.34			1.19376	0.0569077
1015	0.69741	1285.59	1285.59			1.16379	0.0419598
1016	0.580505	741.407	741.407			1.19729	0.0763372
1017	0.121292	8.77878	6.76295			1.19216	0.0783266
1018	1.19021	6390.15	6390.15			0.90152	0.0540394
1019	1.19752	6508.62	6508.62			1.19952	0.0882551
1020	0.540185	597.403	597.403			1.19335	0.0428851
1021	0.945713	3205.65	3205.65			1.1713	0.089343
1022	1.19416	6453.96	6453.96			1.19521	0.0585396
1023	0.638989	988.827	988.827			1.19954	0.305549
1024	1.18815	6356.97	6356.97			1.19948	0.1
1025	0.762702	1681.53	1681.53			0.689512	0.31763
1026	0.661146	1095.29	1095.29			1.19341	0.045981
1027	0.661808	1098.59	1098.59			1.16068	0.1
1028	0.755928	1637.12	1637.12			0.521144	0.0524887
1029	0.661735	1098.22	1098.22			1.17578	0.1
1030	0.077053	2.63749	1.73384			0.638318	0.0881261
1031	0.0790488	2.72489	1.87208			0.572564	0.1
1032	0.1	0.0097707	3.79			1.1982	0.1
1033	0.1	0.0271401	3.79			0.506779	0.1
1034	0.0223661	0.153127	0.0424044			1.19919	0.0394662
1035	0.0342412	0.367575	0.152155			1.19617	0.1
1036	0.0930479	4.31151	3.05323			1.18562	0.0390145
1037	0.649495	1038.41	1038.41			1.19955	0.1
1038	0.095125	4.57157	3.26229			0.450585	0.038432
1039	0.508256	497.609	497.609			1.19975	0.085239
1040	0.0881775	3.79	2.59844			1.19203	0.0549732
1041	0.0922551	4.21264	2.97585			1.19203	0.368607
1042	0.108435	6.47209	4.83225			1.18629	0.230068
1043	0.530059	564.432	564.432			1.19646	0.135004
1044	0.0593251	1.36354	0.791326			1.17953	0.133809
1045	0.017765	0.0980444	0.0212488			1.17953	0.200187
1046	0.0123372	0.0537816	0.00711679			1.17132	0.12085
1047	0.0169249	0.0916362	0.0183747			1.18637	0.0930389
1048	0.0763908	2.59373	1.68952			1.19053	0.202718
1049	0.0142614	0.0681961	0.0109933			1.19896	0.153189
1050	0.304829	113.743	107.351			1.19314	0.0338783
1051	1.19567	6478.41	6478.41			1.19742	0.251031
1052	0.788772	1859.92	1859.92			1.19955	0.0133895
1053	0.993435	3715.84	3715.84			1.19785	0.152149
1054	1.18254	6267.4	6267.4			1.19662	0.064333
1055	1.1985	6524.65	6524.65			0.580849	0.0881865
1056	1.1985	6524.65	6524.65			0.609023	0.0368117
1057	0.621388	909.343	909.343			0.541066	0.064818
1058	1.1929	6433.55	6433.55			0.615492	0.0330889
1059	1.19988	6547.12	6547.12			1.19647	0.0888303
1060	1.1996	6542.59	6542.59			0.534837	0.11951
1061	1.19662	6493.96	6493.96			0.48663	0.139925
1062	1.19471	6462.95	6462.95			1.19878	0.0554314
1063	1.15691	5868.6	5868.6			0.660047	0.0866413
1064	1.18634	6328	6328			1.19941	0.0517269
1065	1.19633	6489.23	6489.23			1.17103	0.071092
1066	1.19665	6494.49	6494.49			1.18498	0.311086
1067	1.19665	6494.49	6494.49			1.19921	0.124958
1068	1.19665	6494.49	6494.49			1.0634	0.171394
1069	1.19665	6494.49	6494.49			0.691243	0.0512818
1070	1.19665	6494.49	6494.49			1.15191	0.308693
1071	1.16786	6036.81	6036.81			1.17546	0.133674
1072	1.16786	6036.81	6036.81			1.19831	0.0692576
1073	1.16786	6036.81	6036.81			1.18599	0.0725752
1074	0.768311	1718.9	1718.9			1.18511	0.102103
1075	0.103074	5.66046	4.1504			1.19945	0.0596261
1076	0.0170378	0.0927049	0.0187448			1.19621	0.1
1077	0.52906	561.245	561.245			1.13061	0.111177
1078	0.738614	1527.19	1527.19			1.19517	0.149328
1079	0.479629	427.491	418.173			1.19162	0.0794249
1080	0.455061	363.357	357.148			1.19613	0.0822984
1081	0.0161072	0.084131	0.0158379			1.1637	0.0408316
1082	0.108087	6.39454	4.78581			1.1787	0.035808
1083	1.19103	6403.38	6403.38			1.19818	0.0483393
1084	1.19559	6477.12	6477.12			1.18477	0.0886887
1085	0.589239	775.377	775.377			1.19944	0.0639607
1086	1.18191	6257.39	6257.39			1.198	0.055824
1087	0.358885	186.024	175.188			1.19981	0.0531587
1088	0.361816	189.492	179.516			0.694812	0.0571306
1089	1.18864	6364.93	6364.93			0.588411	0.0499748
1090	0.603109	831.433	831.433			0.556085	0.0811248
1091	0.426003	304.544	293.006			0.778746	0.0818031
1092	0.604835	838.588	838.588			1.1992	0.0886858
1093	1.1995	6540.96	6540.96			0.669076	0.0728248
1094	1.18597	6322.13	6322.13			0.700768	0.282833
1095	1.19583	6481.05	6481.05			1.18747	0.263059
1096	1.12876	5450.61	5450.61			0.580945	0.262927
1097	0.578388	733.326	733.326			1.19466	0.427797
1098	0.166144	20.3801	17.3817			1.19759	0.353885
1099	0.0650815	1.71751	1.04475			1.18516	0.0986134
1100	0.479861	418.781	418.781			1.18516	0.13028
1101	0.0408932	0.555651	0.259174			1.16551	0.136886
1102	0.0570094	1.21565	0.702229			1.16849	0.0990355
1103	0.0805767	2.97281	1.98275			1.19932	0.117066
1104	0.0843707	3.32814	2.27622			1.12842	0.0770829
1105	0.518692	528.893	528.893			1.14768	0.446101
1106	0.100142	5.23484	3.80619			1.19387	0.399859
1107	1.19983	6546.31	6546.31			1.19075	0.055288
1108	1.19751	6508.43	6508.43			1.19717	0.0498724
1109	0.449745	344.778	344.778			1.19454	0.147841
1110	1.19939	6539.08	6539.08			1.18675	0.397094
1111	1.19243	6426.04	6426.04			1.19678	0.200692
1112	1.19419	6454.47	6454.47			1.19224	0.0188186
1113	1.15752	5877.9	5877.9			1.19742	0.336503
1114	1.18111	6244.75	6244.75			0.482504	0.0801485
1115	0.0658485	1.77005	1.08212			1.19207	0.0256356
1116	1.19589	6482.09	6482.09			1.19988	0.0610634
1117	1.19962	6542.91	6542.91			1.19892	0.225061
1118	0.887115	2645.94	2645.94			1.19903	0.199646
1119	0.553566	642.906	642.906			1.19919	0.270841
1120	0.021274	0.136697	0.036491			0.471433	0.289009
1121	0.688373	1236.26	1236.26			0.469464	0.255386
1122	1.19407	6452.43	6452.43			0.536647	0.162463
1123	1.19905	6533.51	6533.51			0.566442	0.0668841
1124	1.19881	6529.59	6529.59			0.53141	0.34586
1125	1.19798	6516.15	6516.15			1.19141	0.424627
1126	1.16623	6011.55	6011.55			0.506676	0.0773757
1127	1.19251	6427.24	6427.24			0.485984	0.105551
1128	1.19449	6459.34	6459.34			0.555643	0.0948534
1129	1.1646	5986.49	5986.49			0.546257	0.192817
1130	1.16666	6018.25	6018.25			0.668277	0.142944
1131	0.592895	789.901	789.901			0.536505	0.164355
1132	0.435816	321.842	313.726			0.699983	0.112574
1133	0.675828	1169.9	1169.9			0.573278	0.159629
1134	0.571978	709.215	709.215			0.672609	0.131502
1135	0.630189	948.531	948.531			0.82402	0.144756
1136	0.324119	137.268	129.048			0.520229	0.0528294
1137	1.16391	5975.86	5975.86			0.483762	0.1
1138	0.419951	292.505	280.695			0.731488	0.219818
1139	0.509403	508.718	500.984			0.581391	0.20093
1140	0.591494	798.632	784.315			1.18061	0.305434
1141	1.16231	5951.14	5951.14			1.19901	0.334351
1142	0.0885976	3.79	2.63575			1.19307	0.437424
1143	0.0301152	0.267476	0.103513			1.19818	0.0766465
1144	0.01119	0.0465699	0.00531047			1.19818	0.168373
1145	0.0778521	2.67072	1.78834			1.19415	0.223712
1146	0.0696574	1.88761	1.28098			1.19392	0.0687661
1147	1.14835	5739.3	5739.3			1.19392	0.258953
1148	1.17815	6197.79	6197.79			1.19392	0.264309
1149	0.57492	720.214	720.214			1.19869	0.122632
1150	0.1	0.0162419	3.79			0.653645	0.294968
1151	1.19272	6430.67	6430.67			1.19345	0.340754
1152	0.0762364	2.59463	1.67929			0.597674	0.0170674
1153	0.0140441	0.0668472	0.0104983			0.831556	0.335311
1154	0.0529016	1.02997	0.561106			1.191	0.0413474
1155	0.306602	113.264	109.236			0.558048	0.1
1156	0.042383	0.598298	0.288545			0.498329	0.351086
1157	1.19995	6548.29	6548.29			0.483367	0.309746
1158	1.19165	6413.4	6413.4			0.574141	0.132989
1159	1.18177	6255.15	6255.15			1.1976	0.0990873
1160	1.18912	6372.53	6372.53			1.15006	0.17558
1161	0.134583	9.36891	9.23862			1.1995	0.0765815
1162	0.1	3.79	3.79			1.19968	0.0282361
1163	0.589456	776.235	776.235			0.960159	0.0406618
1164	1.19912	6534.76	6534.76			0.526009	0.300218
1165	1.13791	5584.16	5584.16			0.84166	0.0202247
1166	1.13791	5584.16	5584.16			0.795647	0.0285018
1167	0.694004	1266.85	1266.85			1.19194	0.135309
1168	0.046008	0.736571	0.369097			1.17551	0.12473
1169	0.159163	18.4646	15.2816			1.19988	0.439078
1170	0.597712	809.308	809.308			1.1995	0.307953
1171	0.597712	5032.21	809.308			1.19565	0.332458
1172	0.473406	412.303	402.105			1.13008	0.449251
1173	0.156324	17.6678	14.4781			1.18244	0.1
1174	0.315695	125.922	119.245			1.15474	0.0648572
1175	1.1569	5868.42	5868.42			0.55531	0.160058
1176	1.1569	5868.42	5868.42			1.18662	0.424376
1177	0.116658	7.97039	6.01701			1.1873	0.138686
1178	0.067097	1.16726	1.14485			0.500617	0.0901211
1179	0.157521	14.9287	14.8134			1.19333	0.0648775
1180	0.200395	30.7907	30.5001			1.19554	0.0321162
1181	0.0483745	0.43273	0.429031			1.18838	0.1
1182	0.415359	271.588	271.588			1.19901	0.1
1183	0.413633	268.216	268.216			1.17866	0.0408895
1184	1.19971	6544.4	6544.4			1.19849	0.0208398
1185	1.19695	6499.3	6499.3			1.1615	0.0765837
1186	1.19958	6542.32	6542.32			1.19755	0.0882132
1187	1.18632	6327.66	6327.66			1.19563	0.0645479
1188	1.19457	6460.58	6460.58			1.19998	0.0795064
1189	1.1746	6141.92	6141.92			1.18235	0.1
1190	1.18262	6268.68	6268.68			1.18841	0.0287149
1191	1.19631	6488.94	6488.94			0.52558	0.197801
1192	0.578802	734.903	734.903			0.458236	0.0618804
1193	1.19886	6530.51	6530.51			0.621067	0.0419918
1194	1.1679	6037.42	6037.42			0.61261	0.194395
1195	0.538585	592.11	592.11			1.19231	0.0787273
1196	0.462453	374.837	374.837			1.17191	0.0522976
1197	0.677599	1179.12	1179.12			0.636749	0.060291
1198	1.19999	6549.02	6549.02			1.19841	0.066014
1199	1.19137	6408.88	6408.88			1.18035	0.0790387
1200	0.0425632	0.613097	0.292242			0.560282	0.11618
1201	0.732223	1487.89	1487.89			1.18192	0.027288
1202	0.732297	1488.33	1488.33			0.57583	0.162525
1203	1.19976	6545.23	6545.23			0.547225	0.416804
1204	1.19849	6524.5	6524.5			0.576153	0.119575
1205	1.19832	6521.68	6521.68			0.66886	0.0144644
1206	1.02334	4061.57	4061.57			0.568236	0.302966
1207	0.743204	1555.84	1555.84			0.605576	0.069573
1208	0.102598	4.1365	4.09319			0.738387	0.1
1209	0.0269717	0.22372	0.0743641			0.749751	0.386838
1210	0.0666085	1.12689	1.12002			1.1972	0.1
1211	0.0760776	2.58635	1.66882			0.469445	0.1
1212	0.0883265	3.79	2.61163			1.19535	0.434584
1213	0.343834	162.335	154.059			1.18297	0.0889773
1214	0.122353	9.12876	6.94192			1.18297	0.1
1215	0.0666571	1.82761	1.12248			1.18704	0.1
1216	0.0623833	1.49159	0.920119			1.19769	0.449136
1217	0.0467449	0.760867	0.387117			0.613585	0.0765813
1218	0.1	0.0293609	3.79			0.468398	0.36856
1219	0.348498	171.801	160.413			0.527153	0.324887
1220	0.16762	21.0395	17.8491			0.529678	0.0543199
1221	0.0123075	0.0536272	0.00706555			0.456828	0.064171
1222	0.0187354	0.108677	0.0249248			0.750563	0.1
1223	0.186531	27.9314	24.5977			1.18271	0.309356
1224	1.17749	6187.49	6187.49			0.582147	0.0768094
1225	0.512261	509.464	509.464			0.55124	0.173225
1226	0.48729	438.531	438.531			0.543977	0.329395
1227	0.452385	350.885	350.885			0.801576	0.249357
1228	0.503417	483.53	483.53			1.19802	0.381818
1229	0.601723	825.713	825.713			1.17169	0.210472
1230	0.53945	594.968	594.968			1.17057	0.102343
1231	0.560188	666.257	666.257			1.19961	0.127802
1232	0.600686	821.45	821.45			1.18963	0.366451
1233	0.224271	48.6475	42.7523			1.1837	0.303055
1234	0.545005	613.536	613.536			0.534139	0.0951391
1235	0.564028	680.05	680.05			0.573614	0.228262
1236	0.518165	527.283	527.283			0.501325	0.27017
1237	0.64741	1028.44	1028.44			1.19418	0.440361
1238	0.309015	120.496	111.835			1.19884	0.0874221
1239	1.03934	4220.36	4255.1			1.17394	0.287458
1240	1.19225	6422.99	6422.99			1.19449	0.0510178
1241	0.644737	1015.75	1015.75			1.18832	0.309909
1242	0.518436	528.111	528.111			1.18838	0.416238
1243	0.149486	12.8535	12.6603			1.19752	0.018473
1244	0.10588	4.55037	4.49859			1.17409	0.1
1245	1.19894	6531.83	6531.83			1.18969	0.1
1246	1.19894	6531.83	6531.83			1.18776	0.0474838
1247	1.12369	5377.54	5377.54			1.14438	0.090176
1248	0.0486555	0.438231	0.436551			1.18504	0.28408
1249	0.684806	1217.15	1217.15			0.526891	0.185273
1250	1.18418	6293.56	6293.56			0.520471	0.0603143
1251	1.19977	6545.36	6545.36			0.458818	0.066729
1252	1.16238	5952.31	5952.31			0.4537	0.215065
1253	0.619355	900.448	900.448			1.18249	0.158017
1254	0.140614	12.6565	10.5371			1.15748	0.1
1255	1.15891	5899.16	5899.16			1.17672	0.0471177
1256	0.853325	2354.95	2354.95			1.19143	0.112632
1257	0.0573247	0.718858	0.713943			1.18627	0.0673017
1258	0.47898	416.478	416.478			1.19028	0.209253
1259	0.0600712	0.828578	0.821556			1.19087	0.304843
1260	0.0630956	0.959961	0.951999			1.19057	0.313645
1261	1.1651	5994.12	5994.12			1.19858	0.0281862
1262	1.1594	5906.67	5906.67			0.633464	0.0969828
1263	1.19343	6442.06	6442.06			1.17471	0.1
1264	1.19975	6545.04	6545.04			1.19963	0.081046
1265	0.341134	154.533	150.457			1.19836	0.0305925
1266	1.19984	6546.43	6546.43			0.964326	0.294814
1267	1.19984	6546.43	6546.43			0.73348	0.253426
1268	1.19537	6473.66	6473.66			0.570009	0.435956
1269	1.18654	6331.23	6331.23			0.869777	0.0955166
1270	1.19158	6412.19	6412.19			1.19902	0.16251
1271	1.19492	6466.36	6466.36			1.19902	0.0711194
1272	0.193592	29.0289	27.4981			0.551908	0.0949294
1273	1.16269	5956.99	5956.99			1.18202	0.12758
1274	1.194	6451.44	6451.44			1.19128	0.0994385
1275	1.18517	6309.23	6309.23			1.18323	0.0648274
1276	0.0419321	0.588544	0.279433			1.17942	0.309573
1277	0.590365	779.831	779.831			1.1891	0.433029
1278	0.456902	361.5	361.5			1.19861	0.0648145
1279	0.580628	741.879	741.879			0.471315	0.0844682
1280	0.111701	7.06556	5.28219			0.628464	0.161022
1281	0.743187	1555.73	1555.73			0.744966	0.0959926
1282	0.186168	28.7309	24.4541			0.466093	0.137683
1283	0.812475	2032.68	2032.68			0.681755	0.436096
1284	0.839397	2241.51	2241.51			0.685383	0.250702
1285	0.756116	1638.34	1638.34			0.702275	0.195183
1286	0.823396	2115.76	2115.76			0.483138	0.219625
1287	1.1995	6540.95	6540.95			1.19992	0.347029
1288	1.19266	6429.65	6429.65			0.65077	0.0732388
1289	0.0569628	0.705117	0.700507			0.547153	0.1
1290	1.19661	6493.81	6493.81			0.577292	0.157978
1291	1.19956	6541.88	6541.88			0.51108	0.363209
1292	1.16371	5972.68	5972.68			0.537874	0.230966
1293	1.18871	6366.02	6366.02			0.893663	0.0951647
1294	1.19382	6448.45	6448.45			0.66679	0.080712
1295	1.18223	6262.43	6262.43			1.19987	0.152337
1296	1.19803	6516.87	6516.87			1.19137	0.448524
1297	0.313971	120.156	117.302			0.504037	0.1
1298	0.466248	243.639	384.141			1.1517	0.1
1299	1.16245	5953.36	5953.36			0.548016	0.157337
1300	1.19342	6442.06	6442.06			0.90773	0.1
1301	1.19469	6462.63	6462.63			1.1732	0.0534022
1302	1.19469	6462.63	6462.63			1.19231	0.0272797
1303	1.19933	6538.17	6538.17			0.741751	0.394511
1304	1.1931	6436.73	6436.73			0.630826	0.1
1305	1.19109	6404.4	6404.4			0.556444	0.21381
1306	0.479235	417.142	417.142			0.52712	0.0407673
1307	1.1961	6485.4	6485.4			0.570277	0.0167489
1308	1.15303	5809.85	5809.85			0.865637	0.076822
1309	0.548115	624.101	624.101			0.74111	0.0521573
1310	1.17181	6098.3	6098.3			0.497311	0.0764654
1311	0.359842	184.493	176.594			1.17822	0.0283291
1312	0.510224	508.603	503.409			1.18938	0.0183885
1313	0.481894	425.236	424.124			1.17555	0.0406309
1314	1.19997	6548.7	6548.7			1.19555	0.0272127
1315	1.19165	6413.35	6413.35			1.1761	0.0408029
1316	1.17818	6198.34	6198.34			1.18848	0.1
1317	1.18087	6240.89	6240.89			1.19024	0.352231
1318	1.18516	6309.19	6309.19			1.19101	0.295732
1319	1.18516	6309.19	6309.19			1.1913	0.364978
1320	1.18516	6309.19	6309.19			1.16122	0.252699
1321	1.19539	6473.98	6473.98			1.18814	0.406846
1322	1.18529	6311.2	6311.2			1.19934	0.306007
1323	1.18529	6311.2	6311.2			1.19157	0.148348
1324	1.18529	6311.2	6311.2			1.19157	0.0945096
1325	0.298232	108.845	100.531			1.19501	0.0557668
1326	1.16115	5933.43	5933.43			1.18799	0.0389162
1327	1.19851	6524.82	6524.82			1.19318	0.1
1328	1.13856	5593.86	5593.86			0.486028	0.040936
1329	1.16675	6019.62	6019.62			0.466004	0.0498231
1330	1.18285	6272.35	6272.35			0.548311	0.1
1331	1.19078	6399.33	6399.33			0.558766	0.0987714
1332	1.18662	6332.55	6332.55			0.593405	0.0898725
1333	1.1957	6479.03	6479.03			0.757818	0.0845698
1334	1.1724	6107.56	6107.56			1.18068	0.405776
1335	1.19765	6510.65	6510.65			0.533589	0.045859
1336	1.15746	5876.97	5876.97			0.588668	0.0738756
1337	0.357645	181.87	173.378			1.17848	0.0916596
1338	1.19045	6394.02	6394.02			1.19896	0.0735226
1339	1.1988	6529.51	6529.51			1.19263	0.09349
1340	0.472969	404.452	400.993			1.19039	0.439154
1341	0.516614	522.561	522.561			1.18731	0.124465
1342	0.599321	815.865	815.865			0.89879	0.141664
1343	0.488012	440.485	440.485			1.19975	0.0311438
1344	0.416266	279.735	273.37			1.19947	0.195647
1345	0.512243	509.411	509.411			0.571723	0.376092
1346	0.470877	395.696	395.696			0.478686	0.0407488
1347	1.17046	6077.26	6077.26			0.454109	0.0156135
1348	1.19887	6530.6	6530.6			0.686744	0.0884342
1349	1.19206	6419.96	6419.96			0.706829	0.035236
1350	1.18814	6356.81	6356.81			1.19869	0.0479929
1351	0.785281	1835.33	1835.33			0.570722	0.1
1352	1.19854	6525.29	6525.29			1.19111	0.0654578
1353	1.18414	6292.9	6292.9			1.17322	0.0649114
1354	1.14692	5717.99	5717.99			1.18745	0.0250546
1355	1.14605	5704.98	5704.98			1.19713	0.241543
1356	1.19921	6536.18	6536.18			1.19604	0.0591565
1357	1.19576	6479.98	6479.98			1.19899	0.065936
1358	1.17641	6170.39	6170.39			0.803449	0.0540097
1359	1.15955	5908.91	5908.91			1.19142	0.0116688
1360	1.19369	6446.37	6446.37			0.731064	0.0656518
1361	1.19894	6531.79	6531.79			1.19443	0.0409407
1362	1.18111	6244.67	6244.67			1.19866	0.0652469
1363	1.18366	6285.15	6285.15			0.78495	0.262369
1364	1.19947	6540.42	6540.42			1.19925	0.0556231
1365	0.0402177	0.538996	0.246543			1.19596	0.0883867
1366	0.319617	128.049	123.746			0.898918	0.165987
1367	0.160627	18.7345	15.707			1.18153	0.0147369
1368	1.17304	6117.57	6117.57			0.587338	0.1
1369	0.0766871	2.61622	1.70925			0.504626	0.0540495
1370	0.169595	21.8744	18.4876			1.19607	0.232454
1371	0.137622	12.3303	9.8788			0.612715	0.445445
1372	0.182952	27.1937	23.2089			0.504454	0.0523724
1373	0.281998	92.1594	84.9916			1.14457	0.0692402
1374	0.1	0.0146331	3.79			1.17011	0.11831
1375	1.13775	5581.87	5581.87			1.18806	0.302919
1376	0.0880779	3.79	2.58964			1.18806	0.312024
1377	0.467517	387.286	387.286			1.18806	0.126558
1378	1.16856	6047.76	6047.76			1.18339	0.2111
1379	1.16856	6047.76	6047.76			0.778088	0.129083
1380	0.563923	679.669	679.669			0.462248	0.151265
1381	0.0523514	1.00607	0.543782			1.11507	0.269835
1382	0.700923	1305.12	1305.12			1.18769	0.323465
1383	0.727553	1459.6	1459.6			1.19215	0.0169315
1384	1.17586	6161.76	6161.76			0.715268	0.43598
1385	1.19147	6410.37	6410.37			1.17229	0.20001
1386	0.684848	1217.37	1217.37			1.18138	0.0117399
1387	1.18091	6241.51	6241.51			1.18671	0.168851
1388	1.18802	6354.91	6354.91			1.19455	0.0775149
1389	1.19578	6480.3	6480.3			1.19455	0.145395
1390	0.393716	231.307	231.307			1.19455	0.1
1391	0.259989	71.8687	66.6045			1.17147	0.1
1392	1.15109	5780.53	5780.53			0.473335	0.286056
1393	1.18067	6237.69	6237.69			1.1689	0.154193
1394	1.19511	6469.42	6469.42			1.19581	0.117097
1395	1.19982	6546.23	6546.23			1.19498	0.106694
1396	0.0664154	1.11828	1.11031			1.18404	0.170941
1397	1.1999	6547.55	6547.55			1.19596	0.0765455
1398	1.17169	6096.4	6096.4			0.589416	0.016948
1399	0.118175	6.32502	6.25477			1.19556	0.1
1400	0.0676924	1.18275	1.1756			1.18505	0.1
1401	0.621806	911.177	911.177			1.19931	0.0286374
1402	0.677984	1181.13	1181.13			0.684461	0.0285699
1403	0.678472	1194.11	1183.68			0.6212	0.0333589
1404	0.1	3.79	3.79			0.730661	0.0196128
1405	0.495263	460.411	460.411			1.18338	0.0308735
1406	0.342017	160.35	151.629			0.624301	0.0656808
1407	0.0625389	1.5542	0.927021			0.93305	0.111714
1408	0.0929981	3.4652	3.04832			1.1929	0.047256
1409	0.0995197	3.76184	3.73565			0.72293	0.0399198
1410	0.0839637	2.26354	2.24344			0.886966	0.0284093
1411	0.0773481	1.75458	1.75383			0.69785	0.0501542
1412	0.102181	4.08156	4.04347			0.776204	0.0430448
1413	0.0936698	4.40994	3.11486			0.891594	0.0218169
1414	0.260073	66.669	66.669			1.19705	0.0127387
1415	0.260073	66.669	66.669			0.732589	0.1
1416	0.260073	66.669	66.669			0.527648	0.0777037
1417	1.18539	6312.89	6312.89			0.501554	0.186869
1418	1.18539	6312.89	6312.89			0.689838	0.0384965
1419	1.18539	6312.89	6312.89			1.19396	0.0721426
1420	1.18286	6272.5	6272.5			1.19396	0.0198152
1421	1.19201	6419.22	6419.22			0.939806	0.0432693
1422	1.06878	4626.99	4626.99			0.939806	0.0369879
1423	0.0768005	2.61045	1.71685			1.17949	0.078103
1424	0.372105	204.607	195.27			1.19398	0.1
1425	0.38507	223.486	216.4			0.721032	0.180678
1426	0.45	345.364	345.364			1.19962	0.18351
1427	0.45754	363.018	363.018			1.19208	0.328558
1428	0.45	345.364	345.364			1.17309	0.126897
1429	0.379477	207.108	207.108			1.16139	0.0902107
1430	1.19849	6524.38	6524.38			0.491786	0.1
1431	1.11996	5324.09	5324.09			1.18385	0.0493792
1432	1.09746	5009.59	5009.59			1.19796	0.1
1433	1.14281	5656.61	5656.61			0.652709	0.0732659
1434	1.16273	5957.59	5957.59			0.72355	0.106424
1435	0.1	3.79	3.79			1.17446	0.0452517
1436	1.15744	5876.79	5876.79			1.19934	0.0653856
1437	1.15744	5876.79	5876.79			1.19856	0.245035
1438	0.466168	383.942	383.942			1.18998	0.273111
1439	0.0349691	0.389308	0.162066			0.773567	0.367201
1440	0.272363	76.5741	76.5741			1.19505	0.214201
1441	1.17103	6086.13	6086.13			1.1998	0.1
1442	1.18113	6244.98	6244.98			1.19545	0.243623
1443	1.15913	5902.46	5902.46			1.18772	0.0659901
1444	1.19597	6483.3	6483.3			1.1953	0.210385
1445	0.311275	124.713	114.307			1.19835	0.255901
1446	1.19955	6541.83	6541.83			0.64073	0.0661315
1447	0.0884529	3.79	2.62286			1.1988	0.028862
1448	0.166951	19.3054	17.6361			1.1954	0.0765175
1449	1.19736	6506	6506			1.1954	0.0409363
1450	0.22696	51.1353	44.3086			0.868485	0.0274942
1451	0.496703	464.441	464.441			1.17788	0.027308
1452	0.711963	1367.76	1367.76			1.17788	0.153737
1453	0.248868	61.495	58.4179			1.17788	0.0139593
1454	0.442866	329.197	329.197			0.544507	0.144367
1455	0.1	0.0162805	3.79			0.834504	0.0524335
1456	0.524483	546.806	546.806			0.704489	0.0543704
1457	0.534498	578.733	578.733			1.1764	0.028298
1458	0.507287	494.765	494.765			0.706702	0.0524127
1459	1.16921	6057.75	6057.75			0.459981	0.0411627
1460	0.0878042	2.59056	2.56558			0.627956	0.0414176
1461	0.14333	11.3768	11.1597			0.523719	0.1
1462	0.066007	1.76444	1.08996			0.528945	0.0947396
1463	0.467128	386.32	386.32			0.543982	0.0882466
1464	0.183187	23.839	23.2983			0.593862	0.0848815
1465	0.60486	838.695	838.695			0.724467	0.0909435
1466	0.573146	713.568	713.568			1.17034	0.0448903
1467	0.271677	82.9464	75.9974			0.631802	0.378857
1468	0.409665	267.661	260.571			1.11961	0.123371
1469	0.462032	373.815	373.815			1.18942	0.125972
1470	0.519192	373.815	530.423			1.19194	0.1
1471	0.447086	339.299	338.699			0.668214	0.396335
1472	0.176789	24.6912	20.9415			0.591681	0.1
1473	0.649953	1040.6	1040.6			0.653679	0.271053
1474	0.849015	2319.45	2319.45			1.0155	0.310466
1475	1.17459	6141.84	6141.84			0.697171	0.106068
1476	0.0285597	0.25197	0.0882873			0.533179	0.149972
1477	0.511828	519.759	508.174			0.507245	0.417608
1478	0.984503	3616.51	3616.51			0.544058	0.368836
1479	0.698463	1291.43	1291.43			1.1983	0.0167711
1480	0.94907	3239.91	3239.91			1.1983	0.201001
1481	0.878649	2570.9	2570.9			1.1983	0.23643
1482	1.17604	6164.66	6164.66			1.19644	0.0476693
1483	1.18502	6306.9	6306.9			1.19644	0.0428752
1484	1.18502	6306.9	6306.9			1.19644	0.0890283
1485	1.18502	6306.9	6306.9			1.19422	0.1
1486	1.19416	6453.92	6453.92			0.460889	0.0782444
1487	1.18976	6382.86	6382.86			1.19863	0.125064
1488	0.751977	1611.58	1611.58			1.19863	0.0369901
1489	0.593113	790.772	790.772			1.19863	0.0346563
1490	1.14586	5702.12	5702.12			1.15965	0.017822
1491	1.19444	6458.49	6458.49			1.1975	0.139303
1492	1.19685	6497.74	6497.74			1.14643	0.0883233
1493	1.19725	6504.24	6504.24			1.18426	0.135077
1494	1.19916	6535.43	6535.43			1.19698	0.062422
1495	1.19099	6402.77	6402.77			1.18097	0.133406
1496	0.767606	1714.17	1714.17			0.648148	0.0783733
1497	0.578646	734.309	734.309			0.528359	0.0887973
1498	0.605324	840.626	840.626			0.892362	0.205988
1499	0.631943	956.476	956.476			0.739381	0.200868
1500	0.57889	735.235	735.235			0.685644	0.279309
1501	0.609754	859.216	859.216			0.507432	0.1
1502	0.496137	462.853	462.853			0.460575	0.0116348
1503	0.624175	921.633	921.633			0.488115	0.0977423
1504	0.828931	2158.71	2158.71			0.474056	0.192366
1505	0.504329	486.162	486.162			0.581657	0.243946
1506	0.527343	555.8	555.8			0.479729	0.069919
1507	0.699074	1294.82	1294.82			1.19431	0.0764508
1508	0.549222	627.889	627.889			1.19719	0.216628
1509	0.720579	1418.02	1418.02			1.18523	0.0283632
1510	0.907267	2830.38	2830.38			1.17141	0.205474
1511	0.0549921	0.63313	0.630289			1.18238	0.449397
1512	0.183526	27.5358	23.428			1.18003	0.0548755
1513	0.228657	51.1058	45.3096			1.17647	0.340779
1514	0.0715484	1.3968	1.38816			1.19473	0.0987024
1515	0.0792003	1.89696	1.88286			1.18371	0.195511
1516	0.0755531	1.64477	1.63454			1.17658	0.074973
1517	1.18412	6292.57	6292.57			1.19179	0.1
1518	1.19967	6543.67	6543.67			1.19298	0.0785332
1519	1.19609	6485.25	6485.25			0.523104	0.0533744
1520	1.19396	6450.77	6450.77			1.19179	0.162186
1521	0.930551	3053.93	3053.93			1.19103	0.23219
1522	1.19942	6539.63	6539.63			1.13803	0.286518
1523	1.19734	6505.61	6505.61			1.13573	0.281553
1524	1.19376	6447.44	6447.44			1.15707	0.167032
1525	1.16379	5974	5974			1.18104	0.271959
1526	1.19729	6504.85	6504.85			1.11535	0.129594
1527	1.19216	6421.53	6421.53			1.19973	0.1
1528	0.90152	2746.3	2776.93			0.552168	0.449385
1529	1.19952	6541.18	6541.18			0.569801	0.151591
1530	1.19335	6440.88	6440.88			0.778716	0.027506
1531	1.1713	6090.42	6090.42			0.605002	0.0427449
1532	1.19521	6471.04	6471.04			0.602341	0.0646022
1533	1.19954	6541.57	6541.57			0.587767	0.1
1534	1.19948	6540.58	6540.58			0.667351	0.0413446
1535	0.173451	23.5354	19.7774			0.601531	0.0173895
1536	0.689512	1242.41	1242.41			0.510574	0.362947
1537	1.19341	6441.82	6441.82			0.656722	0.167772
1538	1.16068	5926.15	5926.15			1.19761	0.190811
1539	0.521144	536.429	536.429			1.15399	0.382653
1540	1.17578	6160.56	6160.56			0.458105	0.0409833
1541	0.638318	985.713	985.713			0.605595	0.104903
1542	0.572564	711.396	711.396			0.822155	0.235552
1543	1.1982	6519.66	6519.66			0.562368	0.0173412
1544	0.289778	100.111	92.2225			0.569737	0.179103
1545	0.506779	493.281	493.281			0.552098	0.0765274
1546	0.0615737	0.892902	0.884758			0.551023	0.0645008
1547	0.0743196	1.57402	1.55578			0.520933	0.0882057
1548	1.19919	6535.92	6535.92			0.59249	0.0537273
1549	1.19617	6486.56	6486.56			0.584754	0.0286151
1550	1.18562	6316.42	6316.42			0.768507	0.0289107
1551	0.12999	8.4373	8.32467			1.19693	0.1
1552	0.124619	9.42776	7.33493			0.588671	0.0652553
1553	0.267238	79.5088	72.3322			1.17564	0.0450866
1554	0.0402248	0.539264	0.246673			1.19877	0.0838182
1555	0.0723008	2.17418	1.43241			1.19956	0.0180067
1556	0.0591841	1.32184	0.785697			1.19959	0.37454
1557	0.183735	28.2636	23.5081			1.16497	0.0457154
1558	0.046602	0.734734	0.383577			1.16497	0.0885619
1559	1.19955	6541.8	6541.8			1.16497	0.23973
1560	0.450585	346.712	346.712			1.16497	0.287843
1561	1.19975	6545.09	6545.09			1.19866	0.0724126
1562	1.19203	6419.55	6419.55			1.18793	0.0764133
1563	1.19203	6419.55	6419.55			1.18793	0.434176
1564	1.18629	6327.26	6327.26			1.19675	0.208853
1565	1.19646	6491.4	6491.4			1.17297	0.088239
1566	1.17953	6219.6	6219.6			0.603782	0.0642553
1567	1.17953	6219.6	6219.6			1.18507	0.0456458
1568	1.17132	6090.64	6090.64			0.765508	0.0656332
1569	1.18637	6328.52	6328.52			1.19661	0.217531
1570	1.19053	6395.27	6395.27			1.197	0.0887323
1571	1.19896	6532.05	6532.05			1.17703	0.0452485
1572	1.19314	6437.43	6437.43			0.930884	0.1
1573	1.19742	6507.04	6507.04			1.19744	0.0492984
1574	1.19955	6541.68	6541.68			1.13989	0.0665946
1575	1.19785	6513.98	6513.98			1.17041	0.029798
1576	1.19662	6493.94	6493.94			1.15709	0.101236
1577	0.580849	742.727	742.727			0.607363	0.419822
1578	0.609023	856.133	856.133			0.698349	0.0535907
1579	0.541066	600.329	600.329			0.516499	0.0210596
1580	0.088702	3.79	2.64508			0.499832	0.0351432
1581	0.615492	883.702	883.702			0.538115	0.0764169
1582	1.19647	6491.55	6491.55			1.16788	0.0804583
1583	0.534837	579.834	579.834			1.19641	0.200347
1584	0.48663	436.752	436.752			1.19993	0.0103541
1585	0.0981609	4.97963	3.58472			0.603666	0.0142087
1586	1.19878	6529.22	6529.22			0.560209	0.1
1587	0.660047	1089.84	1089.84			1.19991	0.140705
1588	1.19941	6539.43	6539.43			1.18901	0.0299321
1589	1.17103	6086.2	6086.2			0.881057	0.380784
1590	1.18498	6306.31	6306.31			0.669493	0.365624
1591	1.19921	6536.22	6536.22			1.0297	0.140024
1592	1.0634	4191.31	4557.5			1.1988	0.1
1593	0.691243	1251.79	1251.79			0.589702	0.0533544
1594	1.15191	5792.85	5792.85			0.683271	0.0533538
1595	0.419678	280.996	280.149			1.1996	0.384513
1596	1.17546	6155.48	6155.48			1.18106	0.095727
1597	1.19831	6521.41	6521.41			1.0632	0.140096
1598	1.18599	6322.36	6322.36			1.18015	0.426216
1599	1.18511	6308.39	6308.39			1.195	0.1
1600	1.19945	6540.13	6540.13			1.18191	0.0765284
1601	1.19621	6487.25	6487.25			1.19646	0.384961
1602	1.13061	5477.46	5477.46			1.19724	0.1
1603	1.19517	6470.38	6470.38			1.19245	0.0744306
1604	1.19162	6412.94	6412.94			0.782611	0.215253
1605	1.19613	6485.97	6485.97			0.605442	0.0553655
1606	1.1637	5972.51	5972.51			1.18696	0.0747153
1607	0.0525187	1.00988	0.54901			1.19933	0.29181
1608	0.0417238	0.587166	0.275291			0.68033	0.030157
1609	0.0768555	2.62084	1.72054			1.19925	0.431018
1610	0.0644484	1.68676	1.01456			1.18741	0.0770681
1611	0.0286296	0.253731	0.0889371			1.18992	0.0228419
1612	0.0883053	3.79	2.60976			1.19595	0.0761934
1613	1.1787	6206.58	6206.58			1.16649	0.224805
1614	1.19818	6519.41	6519.41			0.508606	0.429492
1615	1.18477	6302.91	6302.91			0.504834	0.44057
1616	1.19944	6539.9	6539.9			1.16172	0.0592736
1617	1.198	6516.5	6516.5			0.494016	0.0388985
1618	1.19981	6545.94	6545.94			0.530998	0.119409
1619	0.694812	1271.28	1271.28			0.532671	0.0245311
1620	0.211565	40.9428	35.8899			1.19622	0.1
1621	0.588411	772.113	772.113			1.19977	0.0173154
1622	0.556085	651.721	651.721			1.1904	0.029157
1623	0.778746	1789.89	1789.89			1.19998	0.22569
1624	0.072882	1.4761	1.46724			1.17274	0.215894
1625	1.1992	6536.09	6536.09			1.1504	0.057389
1626	0.669076	1135.18	1135.18			1.19891	0.118141
1627	0.700768	1304.25	1304.25			1.19958	0.0257358
1628	1.18747	6346.17	6346.17			1.19856	0.128748
1629	0.580945	743.097	743.097			1.19001	0.119569
1630	1.19466	6462.1	6462.1			0.544407	0.116068
1631	1.19759	6509.75	6509.75			0.60182	0.0324042
1632	0.440143	323.163	323.163			0.541569	0.0889764
1633	1.18516	6309.18	6309.18			1.19495	0.0548293
1634	1.18516	6309.18	6309.18			1.13983	0.0429775
1635	1.16551	6000.48	6000.48			0.746613	0.0600501
1636	1.16849	6046.69	6046.69			1.19431	0.0363209
1637	1.19932	6538.03	6538.03			1.11023	0.234732
1638	1.12842	5445.68	5445.68			0.547879	0.299219
1639	0.1	0.0260305	3.79			1.16347	0.17761
1640	1.14768	5729.34	5729.34			0.596163	0.112807
1641	1.19387	6449.34	6449.34			1.1984	0.103837
1642	1.19075	6398.82	6398.82			1.17616	0.0527292
1643	1.19717	6502.97	6502.97			1.18676	0.0737351
1644	1.19454	6460.19	6460.19			1.19312	0.112829
1645	1.18675	6334.64	6334.64			0.596906	0.136385
1646	1.19678	6496.54	6496.54			0.680727	0.264114
1647	1.19224	6422.95	6422.95			1.19336	0.279125
1648	1.19742	6506.95	6506.95			0.600593	0.204651
1649	0.0403735	0.543595	0.249418			0.558737	0.385382
1650	0.0761773	2.59118	1.67539			1.19935	0.170719
1651	0.0522706	1.00429	0.541267			0.849087	0.144802
1652	0.101348	5.46857	3.9453			1.10941	0.204741
1653	0.0282581	0.247133	0.0855203			0.625759	0.0682183
1654	0.0405242	0.546489	0.252221			1.19257	0.378807
1655	0.0193551	0.116006	0.0274806			1.1998	0.112405
1656	0.482504	425.739	425.739			0.80671	0.0320515
1657	0.150443	16.1	12.905			1.1971	0.18873
1658	1.19207	6420.11	6420.11			1.19868	0.088153
1659	1.19988	6547.12	6547.12			0.591219	0.0401713
1660	1.19892	6531.4	6531.4			1.19264	0.0403438
1661	1.19903	6533.29	6533.29			0.475436	0.283719
1662	1.19919	6535.8	6535.8			0.811639	0.206875
1663	0.1	0.0315496	3.79			1.19847	0.0103606
1664	0.446407	337.157	337.157			1.19923	0.0886421
1665	0.471433	397.101	397.101			1.18927	0.18265
1666	0.469464	392.143	392.143			1.19938	0.269066
1667	0.0673356	1.85263	1.15711			1.19914	0.27783
1668	0.536647	585.741	585.741			1.18717	0.331511
1669	0.566442	688.821	688.821			1.19937	0.125399
1670	0.53141	568.758	568.758			1.1789	0.256829
1671	1.19141	6409.51	6409.51			1.1961	0.132548
1672	0.506676	492.982	492.982			1.187	0.0146378
1673	0.485984	442.157	435.016			1.18989	0.0883309
1674	0.555643	650.17	650.17			1.19669	0.0765082
1675	0.546257	617.775	617.775			1.18453	0.0811869
1676	0.668277	1131.12	1131.12			1.12272	0.0311583
1677	0.536505	585.275	585.275			1.13354	0.0778637
1678	0.699983	1299.87	1299.87			1.19674	0.159304
1679	0.573278	714.059	714.059			1.19979	0.264947
1680	0.672609	1153.26	1153.26			1.16764	0.150602
1681	0.82402	2120.57	2120.57			0.476861	0.449535
1682	0.365933	194.586	185.714			0.467387	0.196526
1683	0.520229	533.61	533.61			0.509564	0.177586
1684	0.483762	434.628	429.077			0.518483	0.285531
1685	0.415977	282.992	272.802			1.17576	0.133297
1686	0.731488	1483.41	1483.41			0.499546	0.107623
1687	0.0289953	0.260127	0.0923896			0.652175	0.362214
1688	0.581391	744.808	744.808			0.545714	0.0883079
1689	0.364552	192.863	183.619			1.19348	0.272581
1690	1.18061	6236.79	6236.79			1.19016	0.366521
1691	1.19901	6532.9	6532.9			1.19016	0.341957
1692	1.19307	6436.27	6436.27			1.18478	0.0313591
1693	1.19818	6519.39	6519.39			1.18511	0.171348
1694	1.19818	6519.39	6519.39			1.19827	0.1
1695	1.19415	6453.8	6453.8			1.19898	0.17406
1696	1.19392	6450.07	6450.07			1.19898	0.066103
1697	1.19392	6450.07	6450.07			1.18819	0.0885546
1698	1.19392	6450.07	6450.07			1.18819	0.0587149
1699	1.19869	6527.77	6527.77			1.18819	0.0297043
1700	0.653645	1058.44	1058.44			1.18819	0.0180995
1701	1.19345	6442.39	6442.39			1.18689	0.20181
1702	0.597674	809.154	809.154			1.18689	0.375511
1703	0.831556	2179.28	2179.28			1.14024	0.0581446
1704	1.191	6402.8	6402.8			1.18818	0.0536525
1705	0.445055	339.183	334.104			1.18818	0.0349707
1706	0.558048	658.649	658.649			1.1943	0.0112993
1707	0.449753	344.794	344.794			1.16737	0.091798
1708	0.498329	471.239	469.016			0.847228	0.0304879
1709	0.483367	428.026	428.026			1.18437	0.263161
1710	0.418402	283.525	277.601			1.13257	0.167496
1711	0.574141	717.289	717.289			0.5095	0.0554728
1712	1.1976	6509.91	6509.91			0.453815	0.111264
1713	1.15006	5765	5765			1.19759	0.0499546
1714	1.1995	6540.96	6540.96			1.19294	0.179621
1715	1.19968	6543.9	6543.9			1.19974	0.1
1716	0.337659	152.619	145.906			0.900766	0.290991
1717	0.960159	3110.19	3354.82			1.15746	0.148887
1718	0.0532554	1.04469	0.572441			1.1855	0.0717624
1719	0.0233354	0.166339	0.0481601			1.19498	0.145721
1720	0.193205	31.8701	27.3334			1.17369	0.0829775
1721	0.526009	551.592	551.592			0.762791	0.150988
1722	0.84166	2259.69	2259.69			1.19499	0.11098
1723	0.795647	1908.97	1908.97			1.19499	0.0685632
1724	1.19194	6418.03	6418.03			1.19499	0.0653169
1725	1.17551	6156.28	6156.28			1.16096	0.315298
1726	0.131146	10.8878	8.54887			1.16096	0.1
1727	1.19988	6547.1	6547.1			1.19932	0.203418
1728	1.1995	6540.94	6540.94			0.774307	0.0361838
1729	1.19565	6478.11	6478.11			0.774307	0.156357
1730	1.13008	5469.73	5469.73			1.19985	0.0131292
1731	1.18244	6265.78	6265.78			1.19985	0.1
1732	1.15474	5835.66	5835.66			1.18563	0.1
1733	0.55531	649	649			0.483582	0.0980627
1734	1.18662	6332.47	6332.47			0.492444	0.0463557
1735	1.1873	6343.39	6343.39			0.477068	0.166018
1736	0.500617	475.506	475.506			0.470496	0.0112591
1737	1.19333	6440.57	6440.57			1.19476	0.275667
1738	0.1	0.013301	3.79			0.574007	0.1
1739	0.12067	6.65938	6.65938			0.547376	0.13179
1740	0.217962	42.7725	39.2446			0.52575	0.175815
1741	0.0706213	2.10862	1.33489			1.00081	0.0768
1742	0.0830023	3.13067	2.16725			0.765483	0.232097
1743	0.044993	0.680904	0.345204			0.585554	0.100764
1744	0.0110299	0.0461129	0.00508574			0.53158	0.0872312
1745	0.353176	166.961	166.961			0.507794	0.442536
1746	1.19554	6476.44	6476.44			0.662504	0.0524812
1747	1.18838	6360.63	6360.63			0.687064	0.316503
1748	1.19901	6532.97	6532.97			0.617179	0.180291
1749	1.17866	6205.93	6205.93			0.614614	0.447956
1750	1.19849	6524.38	6524.38			0.827266	0.188968
1751	1.1615	5938.81	5938.81			0.806527	0.0249727
1752	1.19755	6509.16	6509.16			1.18711	0.114425
1753	1.19563	6477.77	6477.77			1.19919	0.0321125
1754	1.19998	6548.84	6548.84			0.473813	0.225716
1755	1.18235	6264.33	6264.33			1.19025	0.334708
1756	1.18841	6361.22	6361.22			1.19095	0.0934655
1757	0.125141	9.45362	7.42741			1.19378	0.0781921
1758	0.0770597	2.63429	1.73429			1.1929	0.0644394
1759	0.0188284	0.10983	0.0252975			1.17223	0.0659258
1760	0.0307331	0.290189	0.110016			1.19755	0.0650986
1761	0.0114083	0.0482623	0.00562731			1.18986	0.0163805
1762	0.0187684	0.109102	0.0250565			1.18139	0.0773619
1763	0.0979338	4.96983	3.55989			1.18139	0.185981
1764	0.52558	554.086	550.244			0.807419	0.0164017
1765	0.458236	368.794	364.676			1.19511	0.199021
1766	0.34054	155.857	149.674			0.700986	0.1
1767	0.413364	275.678	267.694			1.17435	0.0708358
1768	0.246764	63.5929	56.9487			0.535758	0.0789821
1769	0.0645214	1.68936	1.01801			1.19765	0.0610442
1770	0.029567	0.270863	0.0979626			1.19918	0.0149445
1771	0.0898925	3.79	2.75302			0.905973	0.1
1772	0.0556468	1.1561	0.653071			1.19075	0.05645
1773	0.0286953	0.253728	0.0895514			1.18673	0.204463
1774	0.254911	71.4963	62.7779			1.17806	0.020246
1775	0.0768445	2.6129	1.7198			0.489612	0.250385
1776	0.324794	135.946	129.856			0.462774	0.1
1777	0.197737	34.1548	29.3024			0.628938	0.0523429
1778	0.104837	5.95871	4.36695			0.503482	0.107059
1779	0.10826	6.3078	4.80883			0.502358	0.0454534
1780	0.130403	10.5695	8.40422			0.522281	0.146091
1781	0.0769218	2.62979	1.725			1.19162	0.168538
1782	0.14386	14.0862	11.2839			1.18863	0.0372601
1783	0.0479145	0.810011	0.416907			0.646991	0.364603
1784	0.621067	908.976	907.933			1.18595	0.214335
1785	0.0166039	0.0885437	0.0173488			0.476259	0.241712
1786	0.320976	128.06	125.33			0.870916	0.378287
1787	0.61261	871.348	871.348			1.19864	0.0647347
1788	0.117321	8.18285	6.12025			0.817472	0.0654403
1789	0.31728	134.557	121.051			0.650447	0.0770022
1790	0.0853484	3.43213	2.35627			0.596819	0.025159
1791	0.3162	132.138	119.819			0.564102	0.0885904
1792	0.222814	48.6801	41.9242			0.631737	0.0427485
1793	1.19231	6423.97	6423.97			0.610327	0.0738998
1794	1.17191	6099.87	6099.87			1.19923	0.0265741
1795	0.636749	978.461	978.461			0.617592	0.0242693
1796	1.19841	6523.1	6523.1			1.18541	0.1
1797	1.18035	6232.7	6232.7			0.67797	0.131362
1798	0.560282	666.591	666.591			0.81684	0.0855454
1799	1.18192	6257.6	6257.6			1.15495	0.1
1800	0.57583	723.641	723.641			1.19143	0.0538043
1801	0.547225	621.065	621.065			1.15495	0.0309768
1802	0.576153	724.856	724.856			1.15495	0.440843
1803	0.66886	1134.08	1134.08			0.480931	0.0281514
1804	0.568236	695.384	695.384			1.17878	0.333638
1805	0.605576	841.676	841.676			1.14742	0.337918
1806	0.1	3.79	3.79			1.14742	0.0847473
1807	0.0697546	2.03561	1.28635			1.18119	0.121843
1808	0.738387	1483.94	1525.78			1.19256	0.0772419
1809	0.749751	1597.31	1597.31			1.15017	0.022217
1810	1.1972	6503.41	6503.41			0.453443	0.0745638
1811	0.469445	392.097	392.097			0.838864	0.141555
1812	1.19535	6473.24	6473.24			1.19164	0.392473
1813	1.18297	6274.2	6274.2			1.19934	0.106004
1814	1.18297	6274.2	6274.2			1.19989	0.30271
1815	1.18704	6339.28	6339.28			1.18602	0.39332
1816	1.19769	6511.33	6511.33			1.15202	0.0803624
1817	0.18071	26.5886	22.366			1.18797	0.0442403
1818	0.613585	875.516	875.516			1.1614	0.348574
1819	0.468398	392.254	389.48			0.589861	0.0604515
1820	0.1	3.79	3.79			0.573832	0.0484752
1821	0.1	3.79	3.79			1.18718	0.175716
1822	0.527153	555.198	555.198			1.19854	0.150123
1823	0.529678	563.215	563.215			1.19854	0.0886073
1824	0.456828	375.737	361.324			1.19854	0.0815035
1825	0.750563	1602.51	1602.51			1.19854	0.117117
1826	1.18271	6270.08	6270.08			1.19854	0.0774003
1827	0.1	3.79	3.79			1.18508	0.0652754
1828	0.582147	747.718	747.718			1.1993	0.0377579
1829	0.55124	634.836	634.836			0.920332	0.244586
1830	0.543977	610.073	610.073			0.921174	0.0724713
1831	0.801576	1951.97	1951.97			0.506595	0.0642572
1832	1.19802	6516.79	6516.79			0.706932	0.0848275
1833	1.17169	6096.45	6096.45			1.19928	0.0655981
1834	1.17057	6079.05	6079.05			1.18792	0.0739098
1835	1.19961	6542.71	6542.71			0.647192	0.071267
1836	1.18963	6380.81	6380.81			0.845273	0.425727
1837	1.1837	6285.8	6285.8			0.527591	0.0901038
1838	0.534139	577.568	577.568			1.18932	0.064316
1839	0.573614	715.318	715.318			0.721943	0.0537804
1840	0.501325	477.527	477.527			0.468309	0.0741565
1841	0.177158	24.7864	21.0729			0.615689	0.064321
1842	0.112115	7.10121	5.34103			0.630302	0.0706817
1843	1.19418	6454.23	6454.23			0.648065	0.0359134
1844	1.19884	6530.1	6530.1			0.605974	0.0290244
1845	1.17394	6131.6	6131.6			0.550389	0.0530965
1846	1.19449	6459.27	6459.27			0.516249	0.0653593
1847	1.18832	6359.74	6359.74			0.780868	0.11114
1848	1.18838	6360.66	6360.66			0.51647	0.0934831
1849	1.19752	6508.64	6508.64			0.54983	0.1
1850	1.17409	6133.92	6133.92			1.18918	0.0755438
1851	1.18969	6381.72	6381.72			0.785672	0.0711287
1852	1.18776	6350.68	6350.68			1.19973	0.1
1853	1.14438	5680.1	5680.1			0.979623	0.076684
1854	1.18504	6307.24	6307.24			0.893598	0.277379
1855	0.526891	554.374	554.374			0.679823	0.221082
1856	0.1	3.79	3.79			0.889878	0.074939
1857	0.170871	22.648	18.9078			0.878258	0.329998
1858	0.1	0.0212154	3.79			1.18553	0.348741
1859	0.23794	57.2257	51.0554			1.18668	0.150972
1860	0.076322	2.59918	1.68495			1.17319	0.279774
1861	0.0285603	0.252107	0.0882932			1.19243	0.0418409
1862	0.520471	534.353	534.353			1.13345	0.0410924
1863	0.458818	366.17	366.067			0.523896	0.131615
1864	0.4537	355.576	353.953			1.18306	0.1
1865	1.18249	6266.6	6266.6			0.507036	0.146293
1866	1.15748	5877.33	5877.33			0.74855	0.257725
1867	1.17672	6175.23	6175.23			0.579873	0.0698481
1868	0.1	3.79	3.79			1.19929	0.0632301
1869	0.1	3.79	3.79			0.555084	0.0681116
1870	1.19143	6409.81	6409.81			1.17609	0.0927046
1871	1.18627	6326.83	6326.83			1.19208	0.205589
1872	1.19028	6391.19	6391.19			0.712636	0.0686211
1873	1.19087	6400.8	6400.8			1.19866	0.0397852
1874	1.19057	6395.89	6395.89			1.12723	0.0881963
1875	1.19858	6525.82	6525.82			1.19989	0.448634
1876	0.128719	8.21313	8.08286			1.19952	0.0292938
1877	0.122868	7.14712	7.02994			1.15171	0.0299724
1878	0.0901049	2.79911	2.77258			1.18142	0.359919
1879	0.0701318	1.97839	1.30732			1.19839	0.128844
1880	0.12078	6.77244	6.67763			1.17093	0.0535068
1881	0.0516352	0.523634	0.521766			0.671087	0.149124
1882	0.633464	963.398	963.398			1.19933	0.1
1883	1.17471	6143.79	6143.79			1.10415	0.0779519
1884	1.19963	6543.14	6543.14			0.657224	0.0887085
1885	1.19836	6522.27	6522.27			1.18934	0.0627037
1886	0.964326	3363.1	3398.69			0.619304	0.130489
1887	0.73348	1495.56	1495.56			0.751559	0.075027
1888	0.570009	701.914	701.914			0.720676	0.0775312
1889	0.869777	2493.8	2493.8			1.19851	0.1
1890	0.211104	27.6485	35.6555			0.709711	0.0567745
1891	1.19902	6533.1	6533.1			0.724928	0.1
1892	1.19902	6533.1	6533.1			1.19944	0.0248656
1893	0.551908	641.503	637.147			0.582153	0.0656741
1894	1.18202	6259.06	6259.06			1.19616	0.1
1895	1.19128	6407.33	6407.33			1.18324	0.191988
1896	1.18323	6278.31	6278.31			1.17555	0.0396162
1897	1.17942	6217.89	6217.89			1.2	0.0645617
1898	1.1891	6372.2	6372.2			1.08115	0.447037
1899	1.19861	6526.35	6526.35			1.07619	0.0527369
1900	0.199479	30.862	30.0835			0.452557	0.196511
1901	0.384954	83.1403	216.206			1.16423	0.1
1902	0.471315	396.8	396.8			1.19268	0.221354
1903	0.628464	940.764	940.764			1.19268	0.42798
1904	0.744966	1566.92	1566.92			1.19268	0.2264
1905	0.302583	113.577	104.996			1.16643	0.121877
1906	0.466093	383.758	383.758			1.1563	0.414307
1907	0.681755	1200.95	1200.95			1.19477	0.0589793
1908	0.685383	1220.23	1220.23			1.1776	0.355897
1909	0.0541649	0.603768	0.602272			0.52335	0.0294422
1910	0.702275	1290.74	1312.69			0.47937	0.165394
1911	0.1	3.79	3.79			1.18111	0.233673
1912	0.483138	427.417	427.417			0.855805	0.1
1913	1.19992	6547.82	6547.82			1.0484	0.1
1914	0.65077	1044.53	1044.53			1.18877	0.125033
1915	0.4468	340.083	338.048			1.1995	0.0198863
1916	0.0767757	1.72788	1.71519			0.459763	0.0797032
1917	0.0548277	0.627636	0.624653			1.08198	0.408453
1918	0.1	3.79	3.79			1.00907	0.399604
1919	0.0292116	0.102987	0.0944723			1.19971	0.054918
1920	0.090287	2.81585	2.78943			1.18271	0.295834
1921	0.0648637	1.70088	1.03429			1.16655	0.0413483
1922	0.1	3.79	3.79			1.188	0.101674
1923	0.1	3.79	3.79			1.19985	0.123884
1924	0.1	3.79	3.79			1.17857	0.155705
1925	0.547153	620.821	620.821			1.19761	0.17927
1926	0.395338	242.586	234.177			1.17901	0.125999
1927	0.577292	729.167	729.167			0.843371	0.0316768
1928	0.0544203	1.09051	0.610833			1.16794	0.0644979
1929	0.0837776	2.25575	2.22855			1.19637	0.0421362
1930	0.31016	116.107	113.083			1.1989	0.0815189
1931	0.0754292	1.64735	1.62651			0.861589	0.115168
1932	0.1	3.79	3.79			0.920943	0.167197
1933	0.51108	505.947	505.947			0.663681	0.0773523
1934	0.537874	589.767	589.767			1.15421	0.37606
1935	0.339906	152.841	148.839			1.19099	0.127508
1936	0.126131	7.6833	7.60502			1.16979	0.0415406
1937	0.0466428	0.386307	0.384585			1.19367	0.209159
1938	0.893663	2544.65	2704.96			1.19944	0.101589
1939	0.0825491	2.14532	2.13194			1.18586	0.296654
1940	0.0882017	3.79	2.60057			1.17969	0.301831
1941	0.66679	1123.58	1123.58			1.18306	0.381207
1942	0.410896	281.072	262.926			0.999378	0.265989
1943	0.448919	257.338	342.881			0.999378	0.314106
1944	1.19987	6546.93	6546.93			1.19648	0.0806898
1945	1.19137	6408.85	6408.85			0.512897	0.183656
1946	0.504037	485.318	485.318			0.531591	0.0398405
1947	1.1517	5789.7	5789.7			0.678932	0.0418727
1948	0.548016	623.763	623.763			1.19749	0.34793
1949	0.90773	2834.71	2834.71			1.19985	0.4388
1950	1.1732	6120.12	6120.12			0.550775	0.207572
1951	1.19231	6423.97	6423.97			0.632658	0.156948
1952	0.741751	1580.99	1546.73			0.534059	0.211163
1953	0.1	3.79	3.79			0.744592	0.417057
1954	0.1	3.79	3.79			0.708172	0.26514
1955	0.0688098	1.99376	1.23478			0.69569	0.0748343
1956	0.1	3.79	3.79			1.1988	0.0100565
1957	0.1	3.79	3.79			0.772911	0.0336244
1958	0.630826	972.227	951.41			1.19628	0.0409053
1959	0.1	3.79	3.79			1.19619	0.0290741
1960	0.1	3.79	3.79			1.19456	0.0668625
1961	0.1	3.79	3.79			1.18367	0.0785974
1962	0.448036	356.739	340.862			1.19301	0.0534382
1963	0.556444	652.986	652.986			1.17956	0.21314
1964	0.52712	555.096	555.096			1.19036	0.194283
1965	0.570277	702.904	702.904			1.19573	0.259614
1966	0.865637	2458.37	2458.37			0.633312	0.114173
1967	0.74111	1542.72	1542.72			0.541295	0.0246681
1968	0.192465	31.5494	27.0204			0.60194	0.0881545
1969	0.195916	33.0282	28.5004			1.1476	0.0804637
1970	0.497311	468.987	466.147			1.1476	0.0720495
1971	1.17822	6198.93	6198.93			1.11678	0.0890641
1972	1.18938	6376.86	6376.86			0.613938	0.0128412
1973	1.17555	6156.9	6156.9			0.529808	0.0783156
1974	1.19555	6476.48	6476.48			0.497561	0.0778889
1975	1.1761	6165.51	6165.51			1.18096	0.0644857
1976	1.18848	6362.29	6362.29			0.515576	0.0654142
1977	1.19024	6390.55	6390.55			0.934194	0.0678333
1978	1.19101	6403.07	6403.07			0.640021	0.0326196
1979	1.1913	6407.65	6407.65			1.01922	0.162412
1980	1.16122	5934.47	5934.47			1.19989	0.405105
1981	1.18814	6356.8	6356.8			1.19513	0.1
1982	1.19934	6538.26	6538.26			0.468437	0.0593732
1983	1.19157	6412.08	6412.08			0.770701	0.090708
1984	1.19157	6412.08	6412.08			0.50092	0.0776041
1985	1.19501	6467.79	6467.79			1.18883	0.197526
1986	1.18799	6354.45	6354.45			1.16108	0.101619
1987	1.19318	6438.16	6438.16			1.18815	0.0171265
1988	0.1	3.79	3.79			1.17418	0.0500981
1989	0.486028	435.134	435.134			1.16397	0.420539
1990	0.466004	383.537	383.537			1.1946	0.342034
1991	0.0670633	1.15282	1.14313			1.1765	0.0696052
1992	0.548311	624.772	624.772			0.733124	0.1
1993	0.558766	661.194	661.194			1.18903	0.445256
1994	0.593405	791.94	791.94			0.654399	0.0771106
1995	0.0634877	0.977436	0.969859			0.838482	0.1
1996	0.757818	1649.43	1649.43			0.965288	0.0452759
1997	1.18068	6237.81	6237.81			0.749284	0.168088
1998	0.338285	156.722	146.72			0.919166	0.0791289
1999	0.533589	575.783	575.783			1.18065	0.342278
[truncated: 21,192 more rows]

## Sheet: 0.7-10-Sec1
elementnumber	Newdensity	beforeproperty	YM			>0.7	<0.7		>0.7	<0.7
1	1.19771	6511.73	6511.73			1.19771	0.426518		0.977	0.511
2	0.872478	2517.11	2517.11			0.872478	0.419108
3	1.04956	4325.46	4381.84			1.04956	0.503206
4	1.15132	5783.93	5783.93			1.15132	0.468735
5	1.18536	6312.38	6312.38			1.18536	0.389716
6	1.19964	6543.28	6543.28			1.19964	0.392992
7	1.19535	6473.31	6473.31			1.19535	0.477118
8	0.426518	313.598	294.07			1.19581	0.4025
9	0.419108	298.262	279.007			1.19533	0.386552
10	0.503206	505.029	482.922			0.896579	0.332419
11	0.468735	411.971	390.319			1.18493	0.374155
12	0.389716	242.759	224.329			1.19314	0.497057
13	0.392992	248.585	230.033			1.19673	0.525176
14	0.477118	434.495	411.639			1.19789	0.512393
15	0.4025	265.275	247.136			1.19112	0.515533
16	0.386552	237.255	218.908			1.18212	0.501872
17	1.19581	6480.83	6480.83			1.19426	0.514431
18	0.332419	154.302	139.218			1.1884	0.498021
19	1.19533	6472.92	6472.92			1.19944	0.520979
20	0.896579	2731.52	2731.52			1.1344	0.531116
21	1.18493	6305.41	6305.41			1.19419	0.349626
22	1.19314	6437.36	6437.36			1.19308	0.380884
23	1.19673	6495.74	6495.74			1.17796	0.597564
24	1.19789	6514.67	6514.67			1.19544	0.612251
25	1.19112	6404.87	6404.87			1.1921	0.686624
26	1.18212	6260.77	6260.77			1.19159	0.518848
27	1.19426	6455.52	6455.52			1.19986	0.533635
28	1.1884	6360.99	6360.99			1.19281	0.698081
29	1.19944	6539.93	6539.93			1.17944	0.385862
30	1.1344	5532.65	5532.65			1.19982	0.699986
31	1.19419	6454.47	6454.47			1.17834	0.539343
32	1.19308	6436.48	6436.48			0.988964	0.579131
33	1.17796	6194.77	6194.77			1.19483	0.524052
34	1.19544	6474.68	6474.68			1.19183	0.367524
35	1.1921	6420.56	6420.56			0.907346	0.453164
36	1.19159	6412.34	6412.34			0.7	0.39966
37	1.19986	6546.85	6546.85			0.7	0.493449
38	1.19281	6432.07	6432.07			0.7	0.42858
39	1.17944	6218.29	6218.29			0.7	0.444657
40	1.19982	6546.12	6546.12			1.17357	0.514552
41	1.17834	6200.8	6200.8			1.19776	0.577597
42	0.988964	3615.26	3665.9			1.18286	0.51443
43	1.19483	6464.87	6464.87			1.17681	0.385618
44	1.19183	6416.34	6416.34			1.19991	0.600053
45	0.907346	2831.12	2831.12			1.19278	0.52869
46	0.7	1299.97	1299.97			1.17101	0.654692
47	0.7	1299.97	1299.97			1.17798	0.658052
48	0.7	1299.97	1299.97			1.1996	0.629268
49	0.7	1299.97	1299.97			1.19943	0.337745
50	1.17357	6125.84	6125.84			1.17639	0.349528
51	1.19776	6512.47	6512.47			1.19492	0.69838
52	1.18286	6272.41	6272.41			1.19982	0.629008
53	1.17681	6176.73	6176.73			1.17837	0.481924
54	1.19991	6547.69	6547.69			1.19808	0.583976
55	1.19278	6431.59	6431.59			1.18835	0.517923
56	1.17101	6085.78	6085.78			1.19376	0.619064
57	0.374155	215.889	198.515			1.19532	0.443104
58	1.17798	6195.24	6195.24			0.773664	0.393724
59	1.1996	6542.54	6542.54			0.707945	0.385495
60	1.19943	6539.77	6539.77			1.16798	0.392407
61	1.17639	6170.19	6170.19			0.86672	0.40416
62	1.19492	6466.24	6466.24			0.751151	0.432169
63	1.19982	6546.23	6546.23			1.11953	0.4066
64	1.17837	6201.26	6201.26			1.18819	0.403837
65	1.19808	6517.7	6517.7			1.18344	0.404225
66	1.18835	6360.29	6360.29			1.19273	0.419903
67	1.19376	6447.42	6447.42			1.19051	0.304252
68	1.19532	6472.76	6472.76			1.19565	0.400465
69	0.497057	486.839	465.434			1.1872	0.596363
70	0.525176	569.636	548.976			1.19969	0.657636
71	0.512393	530.509	509.857			0.735748	0.605344
72	0.515533	538.944	519.288			0.87439	0.59186
73	0.501872	499.656	479.092			0.72662	0.374959
74	0.514431	537.177	515.965			0.921095	0.346629
75	0.498021	488.941	468.147			0.743612	0.39554
76	0.520979	556.927	535.92			1.01887	0.364129
77	0.531116	588.448	567.817			0.7	0.389693
78	0.773664	1755.08	1755.08			0.7	0.357126
79	0.707945	1344.74	1344.74			0.7	0.34966
80	1.16798	6038.74	6038.74			1.1968	0.322158
81	0.86672	2467.6	2467.6			0.7	0.40396
82	0.751151	1606.28	1606.28			0.7	0.399421
83	0.349626	177.96	161.976			0.7	0.623263
84	1.11953	5317.96	5317.96			0.7	0.392748
85	1.18819	6357.64	6357.64			0.7	0.366844
86	1.18344	6281.79	6281.79			1.19992	0.451506
87	1.19273	6430.86	6430.86			1.19966	0.539265
88	1.19051	6394.89	6394.89			1.19847	0.490433
89	1.19565	6478.22	6478.22			1.19928	0.542297
90	1.1872	6341.75	6341.75			1.19039	0.608477
91	1.19969	6544.11	6544.11			1.19979	0.552166
92	0.735748	1509.48	1509.48			1.12847	0.568799
93	0.87439	2533.69	2533.69			1.17669	0.559651
94	0.72662	1453.99	1453.99			1.1307	0.659949
95	0.921095	2926.95	2961.78			1.13036	0.664387
96	0.743612	1558.4	1558.4			1.17315	0.623224
97	0.380884	225.118	209.42			1.19899	0.593248
98	1.01887	3957.67	4008.64			1.16442	0.693512
99	0.7	1299.97	1299.97			1.19473	0.639012
100	0.7	1299.97	1299.97			0.7	0.682084
101	0.7	1299.97	1299.97			0.7	0.53048
102	1.1968	6496.81	6496.81			0.7	0.588893
103	0.7	1299.97	1299.97			0.7	0.539851
104	0.7	1299.97	1299.97			0.707679	0.549883
105	0.7	1299.97	1299.97			0.7	0.521539
106	0.7	1299.97	1299.97			0.7	0.469008
107	0.7	1299.97	1299.97			0.7	0.502268
108	1.19992	6547.82	6547.82			0.7	0.504497
109	1.19966	6543.52	6543.52			0.713136	0.480739
110	1.19847	6524.03	6524.03			0.751549	0.486179
111	1.19928	6537.27	6537.27			0.713724	0.509034
112	1.19039	6393.1	6393.1			0.712305	0.562455
113	1.19979	6545.73	6545.73			0.862957	0.523627
114	1.12847	5446.42	5446.42			1.00201	0.565106
115	1.17669	6174.89	6174.89			0.884916	0.628198
116	1.1307	5478.81	5478.81			0.847133	0.503567
117	1.13036	5473.77	5473.77			1.18539	0.421018
118	1.17315	6119.21	6119.21			1.18899	0.451252
119	1.19899	6532.62	6532.62			0.901131	0.430596
120	1.16442	5983.62	5983.62			0.773527	0.399172
121	1.19473	6463.16	6463.16			1.14332	0.4694
122	0.597564	825.02	808.711			1.19554	0.499092
123	0.612251	885.314	869.818			1.18646	0.680766
124	0.7	1299.97	1299.97			1.18561	0.658052
125	0.686624	1228.47	1226.87			1.15909	0.683218
126	0.518848	550.969	529.37			1.19469	0.651682
127	0.7	1299.97	1299.97			1.17665	0.620865
128	0.533635	597.062	575.932			1.17803	0.690454
129	0.698081	1289.31	1289.31			1.17723	0.686871
130	0.7	1299.97	1299.97			1.18361	0.582961
131	0.7	1299.97	1299.97			1.18284	0.639525
132	0.707679	1343.23	1343.23			1.17822	0.593949
133	0.7	1299.97	1299.97			0.807872	0.555237
134	0.7	1299.97	1299.97			0.940336	0.653986
135	0.385862	235.978	217.738			0.752362	0.603648
136	0.7	1299.97	1299.97			0.709055	0.557174
137	0.699986	1299.97	1299.89			0.727757	0.585898
138	0.7	1299.97	1299.97			0.785543	0.497861
139	0.713136	1374.53	1374.53			1.19967	0.617156
140	0.751549	1608.83	1608.83			0.740715	0.487366
141	0.713724	1377.94	1377.94			0.7	0.690953
142	0.712305	1369.74	1369.74			0.828594	0.603166
143	0.862957	2435.61	2435.61			0.805171	0.658833
144	1.00201	3812.91	3812.91			0.76351	0.689522
145	0.884916	2626.3	2626.3			1.15124	0.699728
146	0.847133	2304.06	2304.06			0.795182	0.588264
147	1.18539	6312.86	6312.86			1.17721	0.542309
148	1.18899	6370.58	6370.58			0.749679	0.455226
149	0.901131	2773.34	2773.34			1.13046	0.633763
150	0.773527	1754.15	1754.15			0.953905	0.349985
151	1.14332	5664.27	5664.27			0.956496	0.415578
152	1.19554	6476.44	6476.44			1.10596	0.61283
153	1.18646	6329.92	6329.92			1.1367	0.497905
154	1.18561	6316.35	6316.35			1.13794	0.526707
155	1.15909	5901.88	5901.88			0.728484	0.48369
156	1.19469	6462.5	6462.5			0.7	0.48473
157	1.17665	6174.2	6174.2			0.7	0.497639
158	1.17803	6195.99	6195.99			1.19961	0.516474
159	1.17723	6183.34	6183.34			0.7	0.495936
160	1.18361	6284.47	6284.47			1.18665	0.480316
161	1.18284	6272.08	6272.08			1.17613	0.509195
162	1.17822	6198.93	6198.93			1.19951	0.471648
163	0.807872	1998.33	1998.33			1.18182	0.632651
164	0.940336	3024.07	3151.29			1.19427	0.62916
165	0.752362	1614.06	1614.06			1.19908	0.680877
166	0.709055	1351.07	1351.07			1.19296	0.671209
167	0.727757	1460.82	1460.82			1.19969	0.592385
168	0.785543	1837.17	1837.17			1.19961	0.551422
169	0.539343	616.212	594.614			1.18977	0.640757
170	0.579131	761.386	736.157			1.18885	0.479019
171	0.524052	566.997	545.458			1.17945	0.436702
172	1.19967	6543.64	6543.64			1.19434	0.520325
173	0.740715	1540.26	1540.26			1.19879	0.514063
174	0.367524	205.009	188.147			0.706598	0.508558
175	0.7	1299.97	1299.97			0.710739	0.510922
176	0.828594	2156.08	2156.08			0.734363	0.692383
177	0.805171	1978.35	1978.35			1.19206	0.601493
178	0.76351	1686.88	1686.88			0.714539	0.632874
179	1.15124	5782.73	5782.73			0.7	0.699784
180	0.795182	1905.63	1905.63			0.734495	0.487823
181	1.17721	6182.97	6182.97			0.7	0.495359
182	0.749679	1596.85	1596.85			0.7	0.5358
183	1.13046	5475.19	5475.19			0.7	0.501784
184	0.953905	3289.69	3289.69			0.734643	0.5528
185	0.956496	3316.57	3316.57			0.988288	0.428028
186	1.10596	5126.95	5126.95			0.779857	0.455531
187	1.1367	5566.43	5566.43			1.18059	0.413008
188	1.13794	5306.34	5584.72			0.798196	0.422856
189	0.728484	1465.21	1465.21			1.18619	0.364034
190	0.453164	373.001	352.7			1.19332	0.440692
191	0.39966	260.506	241.943			1.19072	0.697379
192	0.493449	477.724	455.373			1.19998	0.414645
193	0.42858	318.015	298.357			1.18662	0.383091
194	0.444657	353.094	333.207			0.756589	0.553236
195	0.7	1299.97	1299.97			1.19784	0.667902
196	0.7	1299.97	1299.97			0.874137	0.653826
197	1.19961	6542.72	6542.72			0.841935	0.686064
198	0.7	1299.97	1299.97			1.18552	0.699564
199	1.18665	6333.01	6333.01			0.756464	0.604899
200	1.17613	6166.04	6166.04			1.1997	0.644951
201	1.19951	6541.03	6541.03			0.943364	0.55689
202	1.18182	6255.89	6255.89			0.762744	0.499232
203	1.19427	6455.7	6455.7			1.02799	0.399857
204	1.19908	6534.01	6534.01			1.18657	0.46596
205	1.19296	6434.59	6434.59			1.16069	0.539993
206	1.19969	6544.09	6544.09			1.19952	0.545025
207	1.19961	6542.65	6542.65			0.77062	0.686531
208	1.18977	6383.04	6383.04			1.17989	0.617612
209	0.514552	539.829	516.331			0.759942	0.590043
210	1.18885	6368.33	6368.33			1.19287	0.46121
211	1.17945	6218.37	6218.37			1.18412	0.531939
212	1.19434	6456.95	6456.95			1.16837	0.538406
213	1.19879	6529.32	6529.32			1.18652	0.465818
214	0.577597	753.019	730.322			1.19649	0.501577
215	0.706598	1337.08	1337.08			1.18708	0.419804
216	0.710739	1360.72	1360.72			1.17137	0.418561
217	0.51443	536.24	515.961			1.16624	0.435911
218	0.385618	235.356	217.325			1.18903	0.420974
219	0.734363	1500.97	1500.97			0.75545	0.425627
220	1.19206	6420.02	6420.02			1.18784	0.44842
221	0.714539	1382.67	1382.67			1.09324	0.516145
222	0.7	1299.97	1299.97			0.862615	0.535406
223	0.734495	1501.78	1501.78			1.19935	0.474172
224	0.7	1299.97	1299.97			1.12815	0.4848
225	0.7	1299.97	1299.97			1.14284	0.430152
226	0.7	1299.97	1299.97			0.894672	0.384072
227	0.734643	1502.69	1502.69			1.1892	0.379882
228	0.988288	3534.82	3658.39			1.09088	0.434838
229	0.779857	1797.56	1797.56			1.19472	0.416895
230	1.18059	6236.51	6236.51			1.19865	0.438934
231	0.798196	1927.39	1927.39			0.7	0.575475
232	1.18619	6325.65	6325.65			1.19493	0.684642
233	1.19332	6440.43	6440.43			1.19052	0.578566
234	1.19072	6398.4	6398.4			1.17548	0.691825
235	1.19998	6548.82	6548.82			1.18214	0.583719
236	1.18662	6332.41	6332.41			0.755917	0.662861
237	0.600053	835.06	818.859			1.18702	0.523453
238	0.52869	580.718	560.07			1.19236	0.356019
239	0.654692	1073.97	1063.53			1.17608	0.565183
240	0.658052	1088.94	1079.99			1.19267	0.529683
241	0.756589	1644.62	1641.42			1.19532	0.357816
242	1.19784	6185.02	6513.86			1.19642	0.338677
243	0.629268	956.556	944.379			1.19675	0.467625
244	0.874137	2531.49	2531.49			1.17714	0.465415
245	0.841935	2261.91	2261.91			1.12377	0.501077
246	1.18552	6314.86	6314.86			1.19982	0.340505
247	0.756464	1640.6	1640.6			1.19878	0.423752
248	1.1997	6544.22	6544.22			1.15955	0.673283
249	0.943364	3181.84	3181.84			1.18679	0.674666
250	0.337745	161.293	146.018			0.920153	0.661048
251	0.762744	1681.81	1681.81			1.17865	0.533077
252	1.02799	3833.3	4117.23			1.19985	0.540718
253	1.18657	6331.67	6331.67			1.11805	0.580559
254	1.16069	5926.4	5926.4			1.19391	0.568961
255	1.19952	6541.3	6541.3			0.7	0.34073
256	0.77062	1734.44	1734.44			1.18601	0.390514
257	1.17989	6225.35	6225.35			1.17969	0.412749
258	0.349528	177.768	161.84			0.701174	0.390883
259	0.759942	1663.34	1663.34			0.995898	0.417845
260	1.19287	6433.01	6433.01			0.703831	0.458837
261	1.18412	6292.5	6292.5			0.700078	0.368349
262	1.16837	5678.69	6044.75			0.7	0.403805
263	1.18652	6330.93	6330.93			0.703543	0.41765
264	1.19649	6491.89	6491.89			0.701252	0.414816
265	1.18708	6339.91	6339.91			0.7	0.436124
266	1.17137	6091.45	6091.45			0.7	0.594115
267	1.16624	6011.71	6011.71			0.725992	0.500462
268	1.18903	6371.17	6371.17			0.712306	0.511734
269	0.75545	1634.01	1634.01			0.7	0.518558
270	1.18784	6352.01	6352.01			0.776698	0.528959
271	1.09324	4951.99	4951.99			0.728921	0.413699
272	0.862615	2432.71	2432.71			0.71784	0.516221
273	1.19935	6538.44	6538.44			0.736844	0.31474
274	1.12815	5441.8	5441.8			1.18893	0.413817
275	1.14284	5657.11	5657.11			1.19188	0.391096
276	0.894672	2714.13	2714.13			1.17687	0.356215
277	1.1892	6373.82	6373.82			1.19777	0.363848
278	1.09088	4920.01	4920.01			1.19448	0.497682
279	1.19472	6463.1	6463.1			1.19853	0.519288
280	1.19865	6526.98	6526.98			0.722496	0.448251
281	0.69838	1290.96	1290.96			1.12811	0.506523
282	0.629008	958.329	943.206			1.19303	0.527901
283	0.7	1299.97	1299.97			1.18615	0.516516
284	0.481924	445.119	424.204			1.17476	0.435726
285	0.583976	774.53	754.789			1.18071	0.452998
286	0.517923	547.179	526.543			1.16788	0.439918
287	0.619064	915.069	899.178			0.765107	0.691518
288	1.19493	6466.41	6466.41			1.19424	0.421281
289	1.19052	6395.17	6395.17			1.11698	0.564308
290	0.443104	349.459	329.728			0.981913	0.68462
291	1.17548	6155.87	6155.87			0.7	0.69986
292	1.18214	6261.08	6261.08			1.19987	0.592823
293	0.755917	1637.05	1637.05			1.191	0.686387
294	1.18702	6338.86	6338.86			1.19496	0.512459
295	0.393724	249.583	231.322			1.19229	0.613591
296	0.385495	235.101	217.118			1.18086	0.60076
297	0.392407	247.409	229.007			1.19167	0.584904
298	0.40416	269.268	250.207			0.70179	0.577964
299	0.432169	324.818	305.914			0.7	0.692766
300	0.4066	274.419	254.766			0.709674	0.317688
301	0.403837	268.406	249.607			0.824734	0.697124
302	0.404225	268.989	250.327			0.866874	0.436627
303	0.419903	299.197	280.599			1.0355	0.414403
304	0.304252	119.184	106.743			0.816727	0.575009
305	0.400465	263.161	243.407			0.7	0.384332
306	0.596363	818.793	803.843			1.19991	0.696854
307	0.657636	1086.3	1077.95			1.1911	0.659366
308	0.605344	855.162	840.71			1.19403	0.459423
309	0.59186	802.257	785.771			1.19234	0.480389
310	1.19236	6424.9	6424.9			1.19792	0.394441
311	1.17608	6165.21	6165.21			1.19997	0.538026
312	1.19267	6429.79	6429.79			1.16912	0.583813
313	1.19532	6472.77	6472.77			1.19966	0.456755
314	1.19642	6490.6	6490.6			1.07203	0.695874
315	1.19675	6496.12	6496.12			0.7	0.616485
316	1.17714	6181.86	6181.86			0.7	0.381604
317	1.12377	5378.7	5378.7			0.7	0.68949
318	1.19982	6546.17	6546.17			0.7	0.688832
319	1.19878	6483.71	6529.18			0.7	0.45797
320	1.15955	5908.92	5908.92			0.849554	0.61275
321	1.18679	6335.13	6335.13			0.84909	0.62724
322	0.920153	2952.7	2952.7			1.03377	0.399928
323	0.374959	217.011	199.798			1.19961	0.512172
324	0.346629	173.117	157.846			0.964428	0.414191
325	0.39554	252.694	234.536			0.7	0.406812
326	0.364129	199.599	182.981			1.15798	0.435869
327	0.389693	242.04	224.289			0.7	0.409682
328	0.357126	188.882	172.624			0.7	0.661886
329	0.34966	177.797	162.023			0.7	0.615172
330	0.322158	140.649	126.72			0.7	0.682099
331	1.17865	6205.74	6205.74			1.19986	0.387925
332	1.19985	6546.65	6546.65			1.19719	0.649568
333	1.11805	5139.37	5296.93			1.19929	0.37035
334	0.40396	268.856	249.835			1.19952	0.355732
335	1.19391	6449.97	6449.97			1.04679	0.388173
336	0.7	1299.97	1299.97			0.919042	0.347671
337	0.399421	260.62	241.508			1.19598	0.352024
338	1.18601	6322.75	6322.75			1.18609	0.377214
339	1.17969	6222.19	6222.19			0.845485	0.41732
340	0.701174	1306.52	1306.52			1.02521	0.43918
341	0.995898	3743.55	3743.55			0.831138	0.403916
342	0.703831	1321.43	1321.43			0.809338	0.406461
343	0.700078	1300.4	1300.4			0.908919	0.41186
344	0.7	1299.97	1299.97			1.19709	0.39617
345	0.703543	1319.81	1319.81			1.17817	0.395327
346	0.701252	1306.96	1306.96			1.19694	0.594166
347	0.7	1299.97	1299.97			1.19877	0.41511
348	0.7	1299.97	1299.97			1.19896	0.415462
349	0.725992	1450.22	1450.22			0.817198	0.474638
350	0.712306	1369.74	1369.74			1.1982	0.621032
351	0.623263	932.141	917.598			1.18256	0.481916
352	0.7	1299.97	1299.97			0.968065	0.669985
353	0.776698	1775.81	1775.81			1.19014	0.671385
354	0.392748	247.851	229.605			1.19718	0.580771
355	0.728921	1467.84	1467.84			0.857462	0.607708
356	0.366844	203.941	187.104			1.1832	0.675885
357	0.71784	1401.92	1401.92			1.18546	0.684174
358	0.736844	1516.23	1516.23			1.18241	0.55276
359	1.18893	6369.48	6369.48			0.7	0.587596
360	1.19188	6417.07	6417.07			0.7	0.570495
361	1.17687	6177.65	6177.65			1.19849	0.605366
362	1.19777	6512.6	6512.6			1.19757	0.583255
363	1.19448	6459.15	6459.15			1.19967	0.588522
364	1.19853	6525.01	6525.01			1.19721	0.547179
365	0.722496	1429.37	1429.37			0.854217	0.566579
366	1.12811	5441.16	5441.16			1.17641	0.520295
367	1.19303	6435.7	6435.7			1.19942	0.545152
368	1.18615	6324.99	6324.99			0.741504	0.563814
369	1.17476	6144.44	6144.44			1.19875	0.45228
370	1.18071	6238.32	6238.32			1.18227	0.641024
371	1.16788	6037.14	6037.14			0.7	0.493755
372	0.765107	1697.49	1697.49			0.7	0.451797
373	1.19424	6455.22	6455.22			1.19179	0.434857
374	1.11698	5281.78	5281.78			0.7	0.489216
375	0.981913	3588.05	3588.05			0.7	0.452512
376	0.7	1299.97	1299.97			1.17772	0.426558
377	1.19987	6546.99	6546.99			1.14903	0.537409
378	1.191	6402.92	6402.92			1.19906	0.642345
379	1.19496	6466.93	6466.93			1.19749	0.669844
380	1.19229	6423.68	6423.68			0.994221	0.573523
381	1.18086	6240.78	6240.78			1.19232	0.561612
382	1.19167	6413.74	6413.74			1.19841	0.572986
383	0.70179	1309.97	1309.97			1.1999	0.427321
384	0.7	1299.97	1299.97			0.7	0.404791
385	0.709674	1354.61	1354.61			0.928277	0.418931
386	0.824734	2126.09	2126.09			1.19984	0.509429
387	0.866874	2468.92	2468.92			1.19459	0.508423
388	1.0355	4208.19	4208.19			1.19013	0.567646
389	0.816727	2064.76	2064.76			1.18756	0.537402
390	0.7	1299.97	1299.97			1.18816	0.487054
391	1.19991	6547.59	6547.59			0.822899	0.487067
392	1.1911	6404.4	6404.4			0.919996	0.540892
393	1.19403	6451.94	6451.94			0.929161	0.496891
394	1.19234	6424.47	6424.47			1.19236	0.460507
395	1.19792	6515.07	6515.07			0.7	0.50093
396	1.19997	6548.7	6548.7			0.7	0.47628
397	1.16912	5949.88	6056.39			0.7	0.474018
398	1.19966	6543.56	6543.56			0.7	0.65948
399	1.07203	4646.32	4669.37			0.7	0.507362
400	0.451506	368.012	348.843			0.7	0.428143
401	0.7	1299.97	1299.97			1.06582	0.503863
402	0.7	1299.97	1299.97			1.17297	0.522641
403	0.7	1299.97	1299.97			0.970214	0.489837
404	0.7	1299.97	1299.97			0.932463	0.497348
405	0.7	1299.97	1299.97			0.916108	0.519562
406	0.849554	2323.87	2323.87			1.19999	0.693589
407	0.84909	2320.07	2320.07			1.19941	0.600568
408	1.03377	4187.05	4187.05			1.19476	0.697659
409	1.19961	6542.69	6542.69			0.707228	0.609926
410	0.964428	3348.13	3399.77			0.756166	0.641974
411	0.7	1299.97	1299.97			0.715757	0.653882
412	1.15798	5884.88	5884.88			0.702615	0.578116
413	0.7	1299.97	1299.97			0.71643	0.643696
414	0.7	1299.97	1299.97			0.774261	0.356498
415	0.7	1299.97	1299.97			0.7	0.693969
416	0.7	1299.97	1299.97			0.701732	0.571614
417	0.539265	615.396	594.356			0.7	0.674422
418	0.490433	467.893	447.073			0.7	0.389465
419	0.542297	625.112	604.438			0.7	0.419483
420	0.608477	870.058	853.831			1.19958	0.518583
421	0.552166	658.515	638.039			1.19987	0.698138
422	1.19986	6546.89	6546.89			0.866709	0.563873
423	1.19719	6503.15	6503.15			1.12061	0.386105
424	1.19929	6537.57	6537.57			0.760304	0.324666
425	1.19952	6541.22	6541.22			0.720696	0.531731
426	1.04679	4278.46	4347.32			0.735542	0.512548
427	0.919042	2942.01	2942.01			0.715288	0.484233
428	1.19598	6483.47	6483.47			1.1907	0.347965
429	1.18609	6323.97	6323.97			1.17449	0.545133
430	0.845485	2290.64	2290.64			1.17121	0.525473
431	1.02521	4057.34	4083.97			1.19704	0.534081
432	0.831138	2176	2176			0.822966	0.542328
433	0.809338	2009.23	2009.23			1.17511	0.501988
434	0.908919	2845.86	2845.86			1.17109	0.507467
435	1.19709	6501.57	6501.57			1.179	0.521397
436	1.17817	6077.78	6198.14			1.16496	0.522633
437	1.19694	6499.18	6499.18			1.18042	0.495918
438	1.19877	6528.93	6528.93			1.11872	0.650619
439	1.19896	6532.1	6532.1			1.17786	0.375104
440	0.817198	2068.33	2068.33			0.706115	0.388507
441	1.1982	6519.65	6519.65			1.17947	0.411279
442	1.18256	6267.72	6267.72			0.787754	0.470694
443	0.968065	3438.37	3438.37			1.19448	0.679211
444	1.19014	6389.08	6389.08			1.19016	0.697761
445	1.19718	6503.02	6503.02			1.18696	0.639495
446	0.857462	2389.37	2389.37			1.19972	0.342578
447	1.1832	6277.93	6277.93			1.18203	0.645704
448	1.18546	6313.92	6313.92			1.19107	0.579339
449	1.18241	6265.36	6265.36			1.17452	0.407826
450	0.568799	717.148	697.455			1.19943	0.54184
451	0.559651	684.676	664.34			1.19434	0.522798
452	0.659949	1098.15	1089.36			1.19978	0.48654
453	0.664387	1118.22	1111.48			1.17926	0.430616
454	0.7	1299.97	1299.97			1.19973	0.535209
455	0.623224	926.102	917.428			1.19609	0.676669
456	0.593248	812.217	791.313			1.19996	0.578188
457	0.693512	1270.25	1264.16			1.18394	0.404021
458	0.639012	1003.66	988.931			0.7	0.699468
459	0.7	1299.97	1299.97			0.880658	0.56528
460	1.19849	6524.48	6524.48			0.820903	0.675647
461	1.19757	6509.4	6509.4			0.814674	0.305855
462	1.19967	6543.76	6543.76			0.97777	0.380317
463	1.19721	6503.62	6503.62			0.921379	0.397262
464	0.854217	2362.34	2362.34			0.898274	0.384569
465	1.17641	6170.47	6170.47			0.735482	0.375542
466	1.19942	6539.59	6539.59			1.18781	0.390184
467	0.741504	1545.18	1545.18			0.703091	0.373935
468	1.19875	6528.67	6528.67			0.995641	0.34805
469	1.18227	6263.13	6263.13			0.74688	0.340687
470	0.7	1299.97	1299.97			1.19933	0.382108
471	0.7	1299.97	1299.97			1.19101	0.37632
472	0.682084	1209.83	1202.69			0.714421	0.466573
473	1.19179	6415.67	6415.67			0.7	0.359508
474	0.7	1299.97	1299.97			0.76655	0.463101
475	0.7	1299.97	1299.97			0.768104	0.4384
476	1.17772	6191.05	6191.05			0.713406	0.41603
477	0.53048	588.177	565.779			0.703337	0.524854
478	1.14903	5749.58	5749.58			0.735854	0.305373
479	0.588893	792.557	774.013			0.7	0.513999
480	0.539851	617.1	596.293			1.19677	0.386313
481	0.549883	652.524	630.16			1.18679	0.368225
482	0.521539	563.772	537.651			1.18039	0.363042
483	1.19906	6533.71	6533.71			1.19999	0.355731
484	1.19749	6508.07	6508.07			1.18571	0.359848
485	0.994221	3717.81	3724.68			1.19711	0.370905
486	1.19232	6424.12	6424.12			1.19997	0.374348
487	1.19841	6523.2	6523.2			1.1997	0.447695
488	1.1999	6547.51	6547.51			1.19739	0.472577
489	0.469008	411.109	391.003			1.17833	0.474118
490	0.502268	499.512	480.225			1.19881	0.407192
491	0.504497	506.698	486.648			1.19956	0.410404
492	0.480739	441.421	421.083			1.17599	0.416639
493	0.486179	456.037	435.54			1.17763	0.426093
494	0.509034	520.411	499.897			0.7	0.417492
495	0.7	1299.97	1299.97			0.7	0.416093
496	0.928277	3031.6	3031.6			0.7	0.403645
497	1.19984	6546.55	6546.55			0.7	0.410284
498	1.19459	6460.93	6460.93			0.7	0.405948
499	1.19013	6388.92	6388.92			0.7	0.605683
500	1.18756	6347.53	6347.53			0.7	0.393063
501	1.18816	6357.19	6357.19			0.7	0.410124
502	0.822899	2111.92	2111.92			0.7	0.431453
503	0.919996	2951.19	2951.19			1.19553	0.396864
504	0.929161	3040.27	3040.27			1.16423	0.402301
505	1.19236	6424.82	6424.82			1.19298	0.437579
506	0.7	1299.97	1299.97			1.19755	0.418256
507	0.7	1299.97	1299.97			1.19395	0.417811
508	0.7	1299.97	1299.97			1.1802	0.410317
509	0.7	1299.97	1299.97			0.7348	0.423954
510	0.7	1299.97	1299.97			0.78355	0.390626
511	0.7	1299.97	1299.97			0.879854	0.415693
512	0.562455	693.84	674.378			1.18138	0.364517
513	1.06582	4536.81	4588.7			1.19884	0.376183
514	0.523627	563.958	544.132			0.792264	0.386537
515	0.565106	702.044	683.957			0.772109	0.398165
516	0.628198	955.697	939.571			0.71985	0.418202
517	0.503567	504.833	483.961			0.959682	0.576099
518	1.17297	6116.51	6116.51			0.70766	0.398983
519	0.421018	301.429	282.84			1.06808	0.636958
520	0.970214	3364.73	3461.32			0.7	0.570249
521	0.451252	367.223	348.255			0.737071	0.592872
522	0.430596	322.25	302.586			0.710848	0.680081
523	0.399172	258.964	241.057			1.18912	0.631859
524	0.4694	412.012	391.984			0.979583	0.679895
525	0.499092	491.896	471.175			1.19711	0.567633
526	0.932463	3072.8	3072.8			1.09216	0.699829
527	0.916108	2913.93	2913.93			0.737294	0.583925
528	1.19999	6548.96	6548.96			1.19648	0.500165
529	1.19941	6539.51	6539.51			0.825492	0.447478
530	1.19476	6463.69	6463.69			1.1943	0.547791
531	0.707228	1340.65	1340.65			0.76032	0.56059
532	0.756166	1638.67	1638.67			1.175	0.524086
533	0.715757	1389.75	1389.75			1.19954	0.504926
534	0.702615	1314.59	1314.59			1.19989	0.676319
535	0.71643	1393.67	1393.67			1.16187	0.693526
536	0.774261	1759.14	1759.14			1.16936	0.686727
537	0.7	1299.97	1299.97			1.1699	0.674653
538	0.701732	1309.65	1309.65			1.17792	0.693992
539	0.7	1299.97	1299.97			1.16318	0.42294
540	0.7	1299.97	1299.97			1.12339	0.358877
541	0.7	1299.97	1299.97			1.03943	0.435636
542	0.680766	1195.73	1195.73			1.08186	0.375055
543	0.658052	1090.45	1079.99			0.977204	0.463231
544	0.683218	1217.23	1208.69			1.14303	0.423984
545	0.651682	1060.59	1048.93			0.943769	0.422692
546	0.620865	917.375	907.051			1.10061	0.443267
547	0.690454	1252.85	1247.51			1.19356	0.359758
548	1.19958	6542.32	6542.32			1.19297	0.35101
549	1.19987	6546.94	6546.94			1.18517	0.3139
550	0.866709	2467.51	2467.51			1.16708	0.367604
551	1.12061	5121.87	5333.36			1.19832	0.36402
552	0.760304	1665.71	1665.71			1.18746	0.363879
553	0.720696	1418.72	1418.72			1.1994	0.326484
554	0.735542	1508.21	1508.21			1.18486	0.394253
555	0.715288	1387.02	1387.02			1.19979	0.388069
556	1.1907	6398.05	6398.05			1.18057	0.410478
557	0.686871	1231.87	1228.19			1.17609	0.489692
558	0.582961	768.771	750.856			1.19827	0.401266
559	0.639525	1003.88	991.317			1.18807	0.410988
560	0.593949	811.965	794.119			0.768702	0.476477
561	0.555237	667.179	648.744			0.809393	0.503924
562	1.17449	6140.31	6140.31			0.715838	0.572397
563	1.17121	6088.94	6088.94			0.823074	0.554781
564	1.19704	6500.81	6500.81			0.72582	0.59303
565	0.822966	2112.44	2112.44			0.708453	0.629803
566	1.17511	6150.07	6150.07			0.701953	0.558238
567	1.17109	6087.08	6087.08			0.704359	0.513522
568	1.179	6211.35	6211.35			0.7	0.46366
569	1.16496	5992.02	5992.02			0.70803	0.558621
570	1.18042	6233.78	6233.78			0.707488	0.576933
571	1.11872	5306.47	5306.47			0.717332	0.50108
572	1.17786	6193.24	6193.24			0.707998	0.477338
573	0.706115	1334.33	1334.33			0.7	0.529808
574	0.653986	1071.5	1060.09			0.717651	0.480537
575	1.17947	6218.71	6218.71			1.17104	0.360673
576	0.787754	1818.43	1852.73			1.15808	0.47237
577	1.19448	6459.22	6459.22			1.19991	0.438238
578	1.19016	6389.36	6389.36			1.16954	0.66444
579	1.18696	6337.89	6337.89			1.19032	0.62629
580	1.19972	6544.51	6544.51			0.835921	0.688876
581	1.18203	6259.22	6259.22			0.733589	0.675234
582	1.19107	6404.01	6404.01			0.938098	0.695525
583	1.17452	6140.76	6140.76			0.787985	0.613197
584	1.19943	6539.73	6539.73			1.12419	0.456849
585	1.19434	6456.95	6456.95			0.848642	0.39768
586	1.19978	6545.47	6545.47			0.708764	0.503901
587	1.17926	6215.33	6215.33			0.718143	0.585371
588	1.19973	6544.66	6544.66			0.790594	0.649605
589	1.19609	6485.24	6485.24			0.730982	0.663351
590	1.19996	6548.48	6548.48			0.809347	0.546737
591	1.18394	6289.73	6289.73			1.19046	0.57626
592	0.7	1299.97	1299.97			1.19942	0.62505
593	0.880658	2588.58	2588.58			0.862407	0.493459
594	0.820903	2096.59	2096.59			1.19598	0.525644
595	0.814674	2049.23	2049.23			0.712403	0.663705
596	0.97777	3542.83	3542.83			0.779858	0.67918
597	0.921379	2964.52	2964.52			1.19936	0.667801
598	0.898274	2747.05	2747.05			0.707979	0.461445
599	0.603648	850.415	833.663			0.75282	0.60927
600	0.557174	675.708	655.56			0.847122	0.440689
601	0.585898	780.485	762.264			1.07297	0.486015
602	0.497861	488.528	467.695			1.17867	0.440581
603	0.617156	911.64	890.891			1.19395	0.321381
604	0.735482	1507.84	1507.84			1.19524	0.524146
605	0.487366	459.935	438.738			0.80772	0.40479
606	1.18781	6351.61	6351.61			1.19876	0.428765
607	0.703091	1317.27	1317.27			0.903274	0.696397
608	0.995641	3733.91	3740.66			0.913988	0.67981
609	0.74688	1579.04	1579.04			1.13767	0.463643
610	1.19933	6538.16	6538.16			1.19193	0.531132
611	1.19101	6402.96	6402.96			1.17681	0.591621
612	0.714421	1381.98	1381.98			1.19639	0.692338
613	0.690953	1256.78	1250.22			1.19999	0.381975
614	0.7	1299.97	1299.97			1.19919	0.691113
615	0.76655	1707.11	1707.11			1.18812	0.582123
616	0.768104	1717.51	1717.51			1.19973	0.563768
617	0.713406	1376.1	1376.1			1.1992	0.521496
618	0.703337	1318.65	1318.65			1.19635	0.502075
619	0.735854	1510.13	1510.13			1.19447	0.471423
620	0.603166	850.172	831.669			1.18054	0.486157
621	0.7	1299.97	1299.97			0.746974	0.43831
622	0.658833	1097.9	1083.84			0.908868	0.506238
623	0.689522	1246.07	1242.46			0.839291	0.567104
624	0.699728	1298.8	1298.46			0.87283	0.424763
625	0.588264	790.109	771.536			1.19725	0.464217
626	1.19677	6496.33	6496.33			0.998133	0.442487
627	1.18679	6335.23	6335.23			0.938202	0.440629
628	1.18039	6233.24	6233.24			0.990688	0.644534
629	1.19999	6548.92	6548.92			0.7	0.633717
630	1.18571	6317.98	6317.98			1.19881	0.585994
631	1.19711	6501.98	6501.98			1.19585	0.585923
632	1.19997	6548.55	6548.55			1.19954	0.66059
633	1.1997	6544.16	6544.16			1.19938	0.682673
634	1.19739	6506.4	6506.4			1.18874	0.690828
635	1.17833	6200.64	6200.64			0.719747	0.44947
636	1.19881	6529.63	6529.63			0.7742	0.440999
637	1.19956	6541.96	6541.96			1.17364	0.527633
638	1.17599	6163.9	6163.9			0.744175	0.413477
639	0.542309	627.166	604.476			1.19989	0.42038
640	1.17763	6189.6	6189.6			1.16657	0.433002
641	0.7	1299.97	1299.97			1.19322	0.399194
642	0.7	1299.97	1299.97			1.19445	0.695894
643	0.7	1299.97	1299.97			1.1053	0.699978
644	0.7	1299.97	1299.97			1.19929	0.421633
645	0.7	1299.97	1299.97			1.15518	0.451697
646	0.7	1299.97	1299.97			1.19626	0.453262
647	0.7	1299.97	1299.97			1.08651	0.395779
648	0.7	1299.97	1299.97			1.19029	0.402258
649	0.7	1299.97	1299.97			1.18557	0.471808
650	1.19553	6476.13	6476.13			0.7	0.367029
651	1.16423	5980.73	5980.73			1.19339	0.409151
652	1.19298	6434.83	6434.83			1.19962	0.685211
653	1.19755	6509.03	6509.03			1.05901	0.691743
654	1.19395	6450.54	6450.54			0.7	0.546583
655	1.1802	6230.33	6230.33			0.7	0.360821
656	0.7348	1503.65	1503.65			0.939141	0.495623
657	0.78355	1823.22	1823.22			1.18788	0.487802
658	0.879854	2564.41	2581.5			0.875923	0.485853
659	1.18138	6248.96	6248.96			1.1071	0.44321
660	1.19884	6530.1	6530.1			1.13045	0.504812
661	0.792264	1837.38	1884.73			1.15758	0.401574
662	0.772109	1744.51	1744.51			0.984262	0.451228
663	0.71985	1413.72	1413.72			1.18531	0.457944
664	0.959682	3230.08	3349.82			0.871946	0.459307
665	0.70766	1343.12	1343.12			1.19054	0.619537
666	1.06808	4581.79	4617.96			0.720085	0.479306
667	0.7	1299.97	1299.97			1.19156	0.549053
668	0.737071	1517.63	1517.63			1.19668	0.618779
669	0.710848	1361.35	1361.35			1.17064	0.601429
670	1.18912	6372.53	6372.53			1.19371	0.430252
671	0.979583	3480.95	3562.56			1.19451	0.390011
672	0.455226	381.77	357.536			1.19887	0.346129
673	1.19711	6501.91	6501.91			1.1968	0.367677
674	1.09216	4937.35	4937.35			1.19889	0.470386
675	0.737294	1519.01	1519.01			0.7	0.398085
676	0.633763	1006.44	964.76			0.925545	0.355013
677	0.349985	178.372	162.475			0.856407	0.622634
678	1.19648	6491.63	6491.63			0.981783	0.401974
679	0.825492	2131.95	2131.95			1.19968	0.416428
680	1.1943	6456.25	6456.25			1.18584	0.46083
681	0.76032	1665.82	1665.82			1.183	0.416695
682	1.175	6148.27	6148.27			1.18431	0.410568
683	1.19954	6541.66	6541.66			1.1978	0.431856
684	1.19989	6547.39	6547.39			1.18799	0.402453
685	1.16187	5944.4	5944.4			1.14056	0.412527
686	1.16936	6060.19	6060.19			1.19339	0.6629
687	1.1699	6068.52	6068.52			1.17015	0.613013
688	1.17792	6194.18	6194.18			1.12231	0.69506
689	1.16318	5964.56	5964.56			1.18246	0.691383
690	1.12339	5373.24	5373.24			1.10712	0.519428
691	1.03943	4256.28	4256.28			1.18368	0.415564
692	1.08186	4799.04	4799.04			1.19725	0.637039
693	0.977204	3434.83	3536.68			1.19858	0.583286
694	1.14303	5659.95	5659.95			1.19922	0.638596
695	0.943769	3177.34	3185.94			1.19095	0.604088
696	1.10061	5052.87	5052.87			1.19979	0.542882
697	0.415578	290.905	272.017			1.19944	0.647894
698	1.19356	6444.17	6444.17			0.7	0.663871
699	1.19297	6434.77	6434.77			0.728104	0.456453
700	1.18517	6309.34	6309.34			0.7	0.4304
701	1.16708	6024.79	6024.79			0.7	0.404095
702	1.19832	6521.69	6521.69			1.19896	0.393134
703	1.18746	6345.92	6345.92			0.7	0.434909
704	1.1994	6539.35	6539.35			0.701822	0.345365
705	1.18486	6304.42	6304.42			0.7	0.481063
706	1.19979	6545.75	6545.75			1.13963	0.537754
707	1.18057	6236.08	6236.08			0.992975	0.504365
708	1.17609	6165.33	6165.33			1.12829	0.442699
709	1.19827	6520.86	6520.86			0.933357	0.509958
710	1.18807	6355.68	6355.68			1.19085	0.49671
711	0.768702	1721.53	1721.53			1.19523	0.544334
712	0.809393	2009.64	2009.64			1.19503	0.494966
713	0.715838	1390.22	1390.22			0.7	0.380222
714	0.823074	2113.27	2113.27			0.7	0.417746
715	0.72582	1449.19	1449.19			0.776312	0.515986
716	0.708453	1347.64	1347.64			0.706841	0.386666
717	0.701953	1310.88	1310.88			0.7	0.515101
718	0.704359	1324.41	1324.41			1.19913	0.695707
719	0.7	1299.97	1299.97			0.702986	0.493974
720	0.70803	1345.22	1345.22			0.754414	0.487405
721	0.707488	1342.13	1342.13			1.06856	0.51385
722	0.717332	1398.94	1398.94			0.773248	0.535714
723	0.707998	1345.04	1345.04			1.19882	0.68375
724	0.7	1299.97	1299.97			0.793706	0.616732
725	0.717651	1400.81	1400.81			1.19231	0.627917
726	1.17104	6086.24	6086.24			0.795707	0.592147
727	1.15808	5886.44	5886.44			1.19153	0.688429
728	0.61283	893.839	872.285			0.740808	0.433535
729	1.19991	6547.61	6547.61			1.06785	0.519358
730	1.16954	6062.89	6062.89			1.16163	0.35817
731	1.19032	6391.91	6391.91			0.854507	0.415291
732	0.835921	2213.78	2213.78			0.708008	0.507392
733	0.733589	1496.23	1496.23			0.701987	0.369722
734	0.938098	3128.85	3128.85			0.7	0.419818
735	0.787985	1854.36	1854.36			0.7	0.696565
736	1.12419	5270.21	5384.73			0.7	0.688056
737	0.848642	2316.4	2316.4			0.7	0.692839
738	0.708764	1349.41	1349.41			1.18692	0.669483
739	0.718143	1403.69	1403.69			0.7	0.586314
740	0.790594	1872.84	1872.84			0.7	0.533509
741	0.730982	1480.34	1480.34			0.7	0.545306
742	0.809347	2009.3	2009.3			0.701145	0.571131
743	1.19046	6394.15	6394.15			0.7	0.47956
744	1.19942	6539.69	6539.69			0.7	0.489981
745	0.862407	2424.41	2430.95			0.7	0.540596
746	1.19598	6483.55	6483.55			0.7	0.516261
747	0.712403	1370.3	1370.3			0.7	0.605394
748	0.779858	1797.57	1797.57			0.72909	0.64903
749	1.19936	6538.72	6538.72			1.1263	0.514634
750	0.707979	1344.93	1344.93			1.17116	0.530796
751	0.75282	1617.01	1617.01			1.0527	0.661883
752	0.847122	2303.97	2303.97			1.19796	0.590336
753	1.07297	4528.53	4681.72			1.19798	0.573007
754	1.17867	6206.11	6206.11			1.19399	0.571639
755	1.19395	6450.63	6450.63			1.09715	0.444767
756	1.19524	6471.55	6471.55			1.19065	0.475952
757	0.80772	1997.2	1997.2			1.06775	0.480632
758	1.19876	6528.87	6528.87			1.1618	0.415442
759	0.903274	2793.18	2793.18			1.17851	0.548194
760	0.913988	2887.76	2893.75			1.19286	0.514234
761	1.13767	5449.3	5580.68			1.1282	0.498829
762	1.19193	6417.85	6417.85			1.11542	0.428284
763	1.17681	6176.78	6176.78			1.18766	0.690987
764	0.497905	489.293	467.821			1.18743	0.488356
765	0.526707	577.119	553.79			1.1642	0.459202
766	0.48369	449.628	428.884			1.06882	0.492468
767	0.48473	453.439	431.658			1.14329	0.503633
768	0.497639	488.339	467.07			0.841868	0.465186
769	0.516474	542.4	522.137			0.710378	0.644305
770	0.495936	483.77	462.291			0.91043	0.644802
771	0.480316	441.064	419.971			0.711501	0.620687
772	0.509195	520.407	500.37			0.718911	0.586469
773	0.471648	418.9	397.643			0.823628	0.467273
774	0.632651	970.406	959.692			0.80557	0.6001
775	0.62916	959.218	943.893			0.700158	0.665319
776	0.680877	1207.77	1196.31			1.17914	0.595656
777	0.671209	1153.93	1146.08			0.7	0.561455
778	0.592385	806.687	787.863			0.7	0.377951
779	0.551422	654.064	635.463			1.19406	0.3612
780	0.640757	1011.45	997.055			1.16475	0.41685
781	1.19639	6490.26	6490.26			1.15326	0.38747
782	1.19999	6548.94	6548.94			1.1999	0.401124
783	1.19919	6535.8	6535.8			1.17299	0.350463
784	1.18812	6356.48	6356.48			1.19455	0.391915
785	1.19973	6544.75	6544.75			1.1697	0.376498
786	1.1992	6536.05	6536.05			1.19432	0.395094
787	1.19635	6489.6	6489.6			1.19904	0.361817
788	1.19447	6459	6459			1.19994	0.378539
789	1.18054	6235.64	6235.64			1.19631	0.344529
790	0.746974	1579.63	1579.63			1.17248	0.530934
791	0.908868	2845.39	2845.39			1.19751	0.464862
792	0.839291	2240.66	2240.66			1.19553	0.539915
793	0.87283	2520.16	2520.16			1.15508	0.457648
794	1.19725	6504.24	6504.24			1.1955	0.467775
795	0.998133	3768.81	3768.81			1.11047	0.481182
796	0.938202	3129.89	3129.89			0.970204	0.573117
797	0.990688	3633.84	3685.11			1.19876	0.552721
798	0.7	1299.97	1299.97			0.7	0.582851
799	1.19881	6529.65	6529.65			0.7	0.690703
800	1.19585	6481.33	6481.33			0.7	0.487443
801	1.19954	6541.54	6541.54			0.7	0.509632
802	1.19938	6538.94	6538.94			0.765291	0.607607
803	1.18874	6366.49	6366.49			0.7	0.343178
804	0.719747	1413.12	1413.12			0.744226	0.511324
805	0.7742	1758.73	1758.73			1.16655	0.360243
806	1.17364	6126.97	6126.97			0.967749	0.398601
807	0.744175	1561.94	1561.94			0.706205	0.403655
808	0.479019	436.228	416.579			0.783559	0.401658
809	0.436702	336.163	315.641			0.7	0.553881
810	0.520325	552.847	533.906			0.7	0.695575
811	0.514063	536.829	514.859			0.7	0.677698
812	0.508558	519.879	498.494			0.7	0.61303
813	0.510922	524.488	505.48			0.7	0.670552
814	1.19989	6547.25	6547.25			0.7	0.471491
815	1.16657	6016.87	6016.87			0.7	0.5471
816	1.19322	6438.69	6438.69			0.7	0.595646
817	1.19445	6458.73	6458.73			0.7	0.563092
818	1.1053	5117.76	5117.76			0.7	0.500363
819	1.19929	6537.45	6537.45			0.7	0.566209
820	1.15518	5842.31	5842.31			0.736671	0.578701
821	1.19626	6488.1	6488.1			0.721721	0.555743
822	1.08651	4861.11	4861.11			0.707579	0.585362
823	1.19029	6391.46	6391.46			0.705168	0.344364
824	1.18557	6315.67	6315.67			0.753622	0.553162
825	0.7	1299.97	1299.97			1.18751	0.699537
826	1.19339	6441.52	6441.52			1.16244	0.593475
827	1.19962	6542.88	6542.88			1.17443	0.699848
828	1.05901	4446.63	4501.37			1.1837	0.574208
829	0.692383	1261.23	1257.99			0.747929	0.670243
830	0.7	1299.97	1299.97			1.19262	0.460128
831	0.7	1299.97	1299.97			1.19946	0.420922
832	0.939141	3123.14	3139.29			1.19375	0.493278
833	0.601493	840.305	824.765			1.18121	0.474918
834	0.632874	972.653	960.709			1.18593	0.455067
835	1.18788	6352.7	6352.7			1.18858	0.420516
836	0.875923	2547.04	2547.04			1.17746	0.56996
837	1.1071	5042.11	5142.77			1.19651	0.602233
838	1.13045	5312.43	5475.05			1.1985	0.668644
839	0.699784	1299.43	1298.77			1.02523	0.566219
840	1.15758	5720.54	5878.83			1.18207	0.602035
841	0.984262	3613.86	3613.86			1.18865	0.636007
842	0.487823	461.25	439.974			0.730169	0.650469
843	0.495359	481.524	460.68			0.7	0.655016
844	0.5358	603.061	582.972			0.7	0.589856
845	0.501784	500.017	478.841			0.843464	0.493399
846	1.18531	6311.61	6311.61			0.7	0.359406
847	0.871946	2512.51	2512.51			0.718166	0.518561
848	0.5528	665.265	640.24			1.13144	0.624091
849	1.19054	6395.47	6395.47			0.7	0.546302
850	0.428028	316.757	297.205			0.70936	0.42322
851	0.455531	377.569	358.255			0.701956	0.517249
852	0.413008	286.634	267.001			0.734546	0.640086
853	0.422856	305.787	286.561			0.7	0.628082
854	0.720085	1415.11	1415.11			0.700229	0.478475
855	1.19156	6411.86	6411.86			0.73455	0.51497
856	1.19668	6494.98	6494.98			0.915357	0.529904
857	1.17064	6080.14	6080.14			1.17861	0.548925
858	1.19371	6446.65	6446.65			1.19241	0.484457
859	1.19451	6459.57	6459.57			0.7	0.564165
860	1.19887	6530.56	6530.56			0.7	0.365135
861	0.364034	199.607	182.837			0.835444	0.337358
862	1.1968	6496.92	6496.92			0.901615	0.350822
863	1.19889	6530.94	6530.94			0.819247	0.351781
864	0.7	1299.97	1299.97			0.818109	0.37044
865	0.925545	3004.91	3004.91			1.1966	0.34523
866	0.856407	2380.56	2380.56			1.18709	0.472563
867	0.440692	344.248	324.373			1.1998	0.340856
868	0.981783	3586.62	3586.62			1.19996	0.504803
869	1.19968	6543.93	6543.93			0.725478	0.595464
870	1.18584	6319.98	6319.98			1.19508	0.560429
871	1.183	6274.66	6274.66			1.19624	0.491311
872	1.18431	6295.57	6295.57			1.13475	0.475065
873	1.1978	6513.21	6513.21			0.759366	0.476077
874	1.18799	6354.5	6354.5			0.749094	0.48688
875	1.14056	5623.36	5623.36			0.757068	0.698524
876	1.19339	6441.51	6441.51			0.707432	0.607604
877	1.17015	6072.42	6072.42			0.707975	0.699946
878	1.12231	5357.74	5357.74			0.719476	0.507037
879	1.18246	6266.05	6266.05			1.13456	0.583583
880	1.10712	4928.1	5143.05			1.1999	0.690017
881	1.18368	6285.58	6285.58			1.00944	0.687428
882	1.19725	6504.22	6504.22			1.19502	0.638702
883	1.19858	6525.82	6525.82			0.91267	0.686983
884	1.19922	6536.28	6536.28			0.7	0.688516
885	1.19095	6401.99	6401.99			0.7	0.475023
886	1.19979	6545.68	6545.68			1.18806	0.526765
887	1.19944	6539.96	6539.96			1.19721	0.693858
888	0.7	1299.97	1299.97			1.19281	0.660085
889	0.728104	1462.92	1462.92			1.19972	0.5263
890	0.7	1299.97	1299.97			1.06563	0.577259
891	0.7	1299.97	1299.97			1.19996	0.599826
892	1.19896	6532.03	6532.03			0.722314	0.450912
893	0.7	1299.97	1299.97			0.737198	0.410523
894	0.697379	1287.86	1285.42			0.716445	0.558758
895	0.701822	1310.15	1310.15			0.743124	0.521022
896	0.414645	290.333	270.19			1.19779	0.511029
897	0.383091	230.396	213.081			1.10333	0.434216
898	0.553236	659.33	641.757			1.14482	0.598852
899	0.7	1299.97	1299.97			1.16996	0.503654
900	0.667902	1129.22	1129.22			1.14242	0.585837
901	1.13963	5609.57	5609.57			1.19897	0.686004
902	0.653826	1062.71	1059.32			0.7	0.451379
903	0.992975	3710.69	3710.69			0.7	0.486065
904	1.12829	5443.74	5443.74			1.09476	0.435357
905	0.933357	3081.64	3081.64			1.15656	0.50514
906	1.19085	6400.47	6400.47			1.16753	0.413489
907	1.19523	6471.36	6471.36			1.14621	0.427648
908	1.19503	6468.1	6468.1			1.13238	0.506489
909	0.7	1299.97	1299.97			1.17061	0.511125
910	0.7	1299.97	1299.97			1.19292	0.487451
911	0.776312	1773.16	1773.16			1.19883	0.464119
912	0.706841	1338.46	1338.46			1.18593	0.423127
913	0.7	1299.97	1299.97			1.19646	0.448411
914	1.19913	6534.93	6534.93			1.01734	0.635336
915	0.702986	1316.67	1316.67			1.19673	0.677483
916	0.754414	1627.3	1627.3			0.767855	0.649191
917	1.06856	4624.2	4624.2			0.779356	0.69357
918	0.773248	1752.25	1752.25			1.1792	0.372719
919	1.19882	6529.79	6529.79			0.799768	0.343765
920	0.793706	1895.04	1895.04			1.18244	0.319749
921	1.19231	6424.03	6424.03			0.701723	0.32864
922	0.795707	1909.41	1909.41			0.785604	0.348006
923	1.19153	6411.39	6411.39			0.82902	0.33805
924	0.740808	1540.83	1540.83			0.7	0.459532
925	1.06785	4459.31	4615.01			0.7	0.341818
926	1.16163	5801.85	5940.75			0.7	0.660772
927	0.854507	2324.94	2364.76			1.19794	0.614688
928	0.708008	1345.1	1345.1			1.0587	0.660335
929	0.701987	1311.07	1311.07			0.7	0.590961
930	0.7	1299.97	1299.97			0.7	0.694059
931	0.7	1299.97	1299.97			0.721392	0.493455
932	0.7	1299.97	1299.97			0.745447	0.532475
933	0.7	1299.97	1299.97			1.19217	0.578027
934	0.686064	1224.88	1223.86			0.782182	0.562494
935	1.18692	6337.34	6337.34			0.730526	0.554438
936	0.7	1299.97	1299.97			1.19717	0.622032
937	0.699564	1297.54	1297.54			1.19744	0.587493
938	0.604899	854.174	838.858			1.19974	0.527045
939	0.644951	1027.31	1016.76			1.15112	0.607436
940	0.55689	674.702	654.558			1.19148	0.573199
941	0.499232	490.895	471.569			1.19922	0.692225
942	0.399857	261.08	242.3			1.19189	0.37101
943	0.46596	404.254	383.428			0.7	0.41654
944	0.539993	614.329	596.766			0.7	0.384553
945	0.545025	631.387	613.603			0.7	0.372361
946	0.7	1299.97	1299.97			0.7	0.379916
947	0.7	1299.97	1299.97			0.7	0.387162
948	0.701145	1306.36	1306.36			0.7	0.440487
949	0.686531	1231.75	1226.37			0.7	0.40803
950	0.7	1299.97	1299.97			0.701067	0.441487
951	0.7	1299.97	1299.97			0.7	0.436289
952	0.7	1299.97	1299.97			0.7	0.457901
953	0.7	1299.97	1299.97			1.19567	0.399018
954	0.7	1299.97	1299.97			1.17696	0.36546
955	0.72909	1468.87	1468.87			1.19982	0.385362
956	1.1263	5415.1	5415.1			1.19739	0.32097
957	1.17116	6088.2	6088.2			1.17322	0.358608
958	1.0527	4421.36	4421.36			1.19905	0.395746
959	1.19796	6515.8	6515.8			1.1932	0.409875
960	1.19798	6516.17	6516.17			1.19003	0.443077
961	1.19399	6451.15	6451.15			1.10105	0.386955
962	1.09715	5005.36	5005.36			0.702497	0.437873
963	1.19065	6397.27	6397.27			0.707542	0.409157
964	1.06775	4613.65	4613.65			0.70577	0.666385
965	1.1618	5943.35	5943.35			1.1329	0.559435
966	1.17851	6203.54	6203.54			0.705431	0.534975
967	1.19286	6432.83	6432.83			1.18664	0.479881
968	1.1282	5442.49	5442.49			0.71729	0.615878
969	1.11542	5259.57	5259.57			1.16656	0.430228
970	1.18766	6349.15	6349.15			1.18928	0.670716
971	1.18743	6345.42	6345.42			1.1993	0.617563
972	1.1642	5980.31	5980.31			1.19446	0.693062
973	1.06882	4627.55	4627.55			0.865565	0.558739
974	1.14329	5663.76	5663.76			0.850579	0.402529
975	0.841868	2261.36	2261.36			1.10879	0.578534
976	0.710378	1358.65	1358.65			1.18187	0.514917
977	0.91043	2852.66	2860.08			1.18373	0.695187
978	0.711501	1365.1	1365.1			1.17431	0.695385
979	0.718911	1408.2	1408.2			1.18716	0.690466
980	0.823628	2117.54	2117.54			0.969161	0.635217
981	0.80557	1981.29	1981.29			0.911639	0.681558
982	0.700158	1300.85	1300.85			1.18393	0.699986
983	1.17914	6213.5	6213.5			1.17756	0.614694
984	0.7	1299.97	1299.97			1.17781	0.564972
985	0.7	1299.97	1299.97			1.19777	0.681098
986	1.19406	6452.37	6452.37			1.15742	0.529831
987	1.16475	5988.71	5988.71			0.870441	0.545894
988	1.15326	5813.27	5813.27			1.10954	0.485449
989	1.1999	6547.52	6547.52			1.13246	0.369533
990	1.17299	6116.8	6116.8			0.974162	0.364971
991	1.19455	6460.29	6460.29			1.18752	0.381939
992	1.1697	6065.38	6065.38			1.09169	0.549666
993	0.617612	905.79	892.866			0.7417	0.639486
994	0.590043	800.456	778.558			1.09168	0.595974
995	0.46121	395.091	371.823			1.18891	0.646862
996	0.531939	590.882	570.458			0.782368	0.669338
997	0.538406	607.964	591.52			1.19085	0.635078
998	0.465818	404.159	383.079			0.815776	0.619798
999	0.501577	501.252	478.246			0.718802	0.651758
1000	1.19432	6456.64	6456.64			0.893337	0.697486
1001	1.19904	6533.37	6533.37			1.1478	0.647891
1002	1.19994	6548.22	6548.22			1.19102	0.624146
1003	1.19631	6488.83	6488.83			1.16677	0.421088
1004	1.17248	6108.8	6108.8			1.16057	0.394628
1005	1.19751	6508.44	6508.44			1.15958	0.395695
1006	1.19553	6476.26	6476.26			1.15137	0.421539
1007	1.15508	5840.78	5840.78			1.19278	0.418396
1008	1.1955	6475.79	6475.79			1.16903	0.698803
1009	1.11047	5189.93	5189.93			1.18962	0.359084
1010	0.970204	3461.21	3461.21			1.16758	0.655529
1011	1.19876	6528.9	6528.9			0.885811	0.665912
1012	0.7	1299.97	1299.97			0.92607	0.630514
1013	0.7	1299.97	1299.97			0.797214	0.699995
1014	0.7	1299.97	1299.97			1.19932	0.383636
1015	0.7	1299.97	1299.97			1.19992	0.359591
1016	0.765291	1698.71	1698.71			1.19691	0.356615
1017	0.7	1299.97	1299.97			1.0425	0.350982
1018	0.744226	1562.26	1562.26			0.7	0.344965
1019	1.16655	6016.58	6016.58			1.19344	0.344639
1020	0.967749	3356.09	3435.01			1.18551	0.621371
1021	0.706205	1334.85	1334.85			0.721487	0.471019
1022	0.783559	1823.28	1823.28			0.817188	0.585953
1023	0.7	1299.97	1299.97			0.7	0.517548
1024	0.7	1299.97	1299.97			0.7	0.487774
1025	0.7	1299.97	1299.97			0.7	0.543147
1026	0.7	1299.97	1299.97			0.723978	0.537383
1027	0.7	1299.97	1299.97			1.08052	0.520746
1028	0.7	1299.97	1299.97			0.732138	0.585048
1029	0.7	1299.97	1299.97			0.708827	0.468418
1030	0.419804	298.228	280.4			0.71582	0.323875
1031	0.418561	296.339	277.918			1.19768	0.473419
1032	0.435911	332.881	313.931			1.18744	0.416107
1033	0.420974	300.925	282.751			1.18671	0.440938
1034	0.425627	310.987	292.232			1.1789	0.512538
1035	0.44842	361.494	341.739			1.17921	0.428755
1036	0.516145	543.169	521.14			1.1657	0.428996
1037	0.7	1299.97	1299.97			0.742404	0.458347
1038	0.535406	603.801	581.686			1.19962	0.477017
1039	0.7	1299.97	1299.97			1.19944	0.611347
1040	0.7	1299.97	1299.97			1.18028	0.416194
1041	0.474172	426.534	404.061			0.893424	0.482561
1042	0.4848	454.797	431.845			0.8771	0.447394
1043	0.7	1299.97	1299.97			0.798511	0.492602
1044	0.430152	321.049	301.652			0.721686	0.53792
1045	0.384072	232.367	214.722			0.770605	0.505798
1046	0.379882	225.23	207.771			0.987036	0.506886
1047	0.434838	331.414	311.617			0.913682	0.698368
1048	0.416895	293.973	274.612			1.17988	0.67828
1049	0.438934	340.395	320.506			0.7	0.615554
1050	0.575475	739.05	722.302			0.708569	0.609543
1051	0.736671	1515.16	1515.16			0.745434	0.552371
1052	0.721721	1424.78	1424.78			0.7	0.5348
1053	0.707579	1342.65	1342.65			0.7	0.63144
1054	0.705168	1328.98	1328.98			0.715406	0.606621
1055	0.753622	1622.18	1622.18			0.7	0.687093
1056	1.18751	6346.75	6346.75			1.17666	0.591613
1057	0.684642	1221.85	1216.27			0.7	0.502459
1058	1.16244	5767.32	5953.22			0.7	0.473224
1059	1.17443	5908.67	6139.31			1.17785	0.592259
1060	1.1837	6285.91	6285.91			0.722288	0.495842
1061	0.747929	1585.7	1585.7			0.725746	0.564489
1062	1.19262	6428.97	6428.97			0.706778	0.422773
1063	1.19946	6540.34	6540.34			0.723136	0.553029
1064	1.19375	6447.33	6447.33			1.19802	0.379342
1065	1.18121	6246.23	6246.23			1.19958	0.633922
1066	1.18593	6321.48	6321.48			1.19308	0.685351
1067	1.18858	6363.95	6363.95			1.19854	0.575481
1068	1.17746	6186.98	6186.98			0.797393	0.548846
1069	1.19651	6492.15	6492.15			1.18128	0.600069
1070	1.1985	6524.51	6524.51			1.19886	0.660802
1071	1.02523	3898.68	4084.21			1.19955	0.437279
1072	1.18207	6259.91	6259.91			0.805676	0.314376
1073	1.18865	6364.97	6364.97			0.880904	0.698069
1074	0.730169	1478.75	1475.4			1.19932	0.692042
1075	0.578566	756.979	734.002			1.19127	0.48742
1076	0.7	1299.97	1299.97			0.900448	0.502167
1077	0.7	1299.97	1299.97			1.19991	0.509352
1078	0.843464	2274.25	2274.25			1.19769	0.527697
1079	0.7	1299.97	1299.97			0.7476	0.499826
1080	0.691825	1259.22	1254.96			1.19349	0.445889
1081	0.583719	776.061	753.79			0.970999	0.389987
1082	0.662861	1116.45	1103.84			1.16332	0.523148
1083	0.718166	1403.83	1403.83			0.814838	0.44675
1084	1.13144	5285.51	5489.46			0.824831	0.462963
1085	0.7	1299.97	1299.97			0.912948	0.43479
1086	0.70936	1352.81	1352.81			0.881312	0.44018
1087	0.701956	1310.9	1310.9			0.881915	0.498505
1088	0.523453	563.494	543.591			0.876288	0.41422
1089	0.734546	1502.09	1502.09			1.13442	0.561289
1090	0.7	1299.97	1299.97			1.01584	0.586701
1091	0.356019	187.658	171.024			1.19883	0.623915
1092	0.700229	1301.25	1301.25			1.19903	0.387256
1093	0.73455	1502.12	1502.12			1.18422	0.374793
1094	0.915357	2889.98	2906.78			1.18677	0.466734
1095	1.17861	6205.05	6205.05			1.19994	0.419585
1096	1.19241	6425.68	6425.68			1.14762	0.39172
1097	0.7	1299.97	1299.97			1.19681	0.516794
1098	0.565183	699.698	684.238			1.13656	0.52808
1099	0.529683	582.376	563.231			1.12509	0.578445
1100	0.357816	189.465	173.628			1.18845	0.645487
1101	0.338677	162.267	147.23			0.711096	0.533396
1102	0.467625	409.093	387.553			0.7	0.660515
1103	0.465415	402.963	382.086			1.13438	0.521098
1104	0.501077	497.822	476.818			0.7	0.542921
1105	0.7	1299.97	1299.97			0.7	0.472049
1106	0.340505	164.725	149.626			1.17746	0.439906
1107	0.835444	2209.99	2209.99			1.19988	0.398563
1108	0.901615	2777.81	2777.81			1.18238	0.424496
1109	0.819247	2083.93	2083.93			1.15294	0.485504
1110	0.818109	2075.26	2075.26			1.19956	0.612748
1111	1.1966	6493.6	6493.6			1.18181	0.678043
1112	1.18709	6340	6340			1.19667	0.636884
1113	1.1998	6545.84	6545.84			0.73975	0.680367
1114	1.19996	6548.43	6548.43			1.19895	0.681212
1115	0.725478	1447.15	1447.15			1.18442	0.429817
1116	1.19508	6468.96	6468.96			1.19977	0.429891
1117	1.19624	6487.81	6487.81			0.720351	0.515992
1118	1.13475	5381.22	5537.77			1.19012	0.402419
1119	0.759366	1659.56	1659.56			0.7	0.486683
1120	0.423752	307.59	288.387			0.7	0.474119
1121	0.749094	1593.12	1593.12			0.7	0.498372
1122	0.757068	1644.54	1644.54			1.19995	0.537927
1123	0.707432	1341.82	1341.82			1.17513	0.403331
1124	0.707975	1344.91	1344.91			1.19976	0.391707
1125	0.719476	1411.52	1411.52			1.19916	0.46736
1126	1.13456	5434.63	5534.98			1.1954	0.429784
1127	1.1999	6547.42	6547.42			0.93947	0.423703
1128	1.00944	3898.35	3898.35			1.18279	0.678707
1129	1.19502	6467.99	6467.99			1.19885	0.690682
1130	0.91267	2881.25	2881.25			1.019	0.435965
1131	0.7	1299.97	1299.97			1.18973	0.552466
1132	0.673283	1162.88	1156.73			1.19871	0.351194
1133	0.7	1299.97	1299.97			1.19883	0.48131
1134	0.674666	1169.5	1163.87			0.869148	0.688689
1135	0.661048	1097.18	1094.81			1.19334	0.47176
1136	0.533077	595.249	574.128			1.1719	0.69964
1137	1.18806	6355.62	6355.62			0.7	0.560199
1138	0.540718	620.931	599.173			0.827649	0.686897
1139	0.580559	760.336	741.616			0.732471	0.498206
1140	0.568961	714.936	698.05			0.7	0.606434
1141	1.19721	6503.55	6503.55			0.7	0.619158
1142	0.34073	165.184	149.924			0.839444	0.515611
1143	0.390514	243.763	225.71			0.7	0.46232
1144	0.412749	285.311	266.499			0.7	0.34819
1145	0.390883	244.437	226.349			1.19249	0.584622
1146	0.417845	295.722	276.493			1.17658	0.56489
1147	1.19281	6432.04	6432.04			1.19824	0.485975
1148	1.19972	6544.5	6544.5			1.07273	0.524966
1149	1.06563	4586.2	4586.2			1.19322	0.429969
1150	0.458837	388.59	366.112			0.7	0.376997
1151	1.19996	6548.42	6548.42			0.7	0.387642
1152	0.368349	206.964	189.417			0.7	0.383866
1153	0.403805	268.44	249.547			0.7	0.572835
1154	0.41765	295.374	276.106			0.702836	0.343409
1155	0.414816	289.551	270.525			1.19988	0.38553
1156	0.436124	333.857	314.391			0.7	0.493193
1157	0.722314	1428.29	1428.29			0.7	0.355674
1158	0.737198	1518.42	1518.42			0.7	0.309105
1159	0.716445	1393.76	1393.76			0.906368	0.393167
1160	0.743124	1555.33	1555.33			1.19985	0.653372
1161	1.19779	6513.03	6513.03			0.915202	0.487735
1162	1.10333	5090.45	5090.45			1.18898	0.650088
1163	1.14482	5686.51	5686.51			0.880175	0.615177
1164	1.16996	6069.47	6069.47			0.896159	0.601077
1165	1.14242	5650.95	5650.95			0.937121	0.599381
1166	1.19897	6532.33	6532.33			1.17281	0.692536
1167	0.7	1299.97	1299.97			0.873455	0.689685
1168	0.594115	811.948	794.787			1.18635	0.327335
1169	0.500462	495.409	475.064			1.14938	0.692923
1170	0.7	1299.97	1299.97			1.19768	0.616991
1171	1.09476	4972.73	4972.73			1.19314	0.468193
1172	0.511734	529.526	507.891			1.10983	0.580294
1173	0.518558	549.031	528.484			0.755462	0.41876
1174	0.528959	580.102	560.927			0.781955	0.359814
1175	1.15656	5863.3	5863.3			1.17293	0.366677
1176	1.16753	6031.73	6031.73			1.1798	0.405028
1177	0.413699	285.645	268.344			1.18546	0.391319
1178	1.14621	5707.25	5707.25			1.19354	0.415658
1179	1.13238	5503.15	5503.15			1.10513	0.399488
1180	1.17061	6079.64	6079.64			0.705734	0.401125
1181	1.19292	6433.84	6433.84			0.7	0.413514
1182	1.19883	6529.92	6529.92			0.7	0.457459
1183	1.18593	6321.4	6321.4			0.7	0.545843
1184	1.19646	6491.32	6491.32			0.7	0.676472
1185	1.01734	3877.62	3990.56			0.7	0.399397
1186	1.19673	6200.88	6495.65			0.7	0.455245
1187	0.767855	1715.84	1715.84			0.70314	0.688393
1188	0.779356	1794.1	1794.1			0.7	0.501813
1189	1.1792	6214.45	6214.45			0.7	0.608077
1190	0.799768	1938.79	1938.79			0.7	0.641498
1191	1.18244	6265.72	6265.72			0.7	0.664429
1192	0.701723	1309.59	1309.59			0.714189	0.395666
1193	0.785604	1837.59	1837.59			1.17311	0.587205
1194	0.82902	2159.41	2159.41			1.1938	0.535761
1195	0.7	1299.97	1299.97			1.1497	0.470237
1196	0.7	1299.97	1299.97			1.19999	0.642729
1197	0.7	1299.97	1299.97			1.15156	0.666261
1198	1.19794	6515.49	6515.49			1.19348	0.479765
1199	1.0587	4413.99	4497.42			1.18922	0.430906
1200	0.516221	545.714	521.369			1.19861	0.698775
1201	0.7	1299.97	1299.97			1.19018	0.604759
1202	0.7	1299.97	1299.97			0.715829	0.471742
1203	0.721392	1422.83	1422.83			1.19855	0.338134
1204	0.745447	1569.96	1569.96			1.00842	0.37236
1205	1.19217	6421.72	6421.72			1.04251	0.455396
1206	0.782182	1813.69	1813.69			0.912297	0.428929
1207	0.730526	1477.56	1477.56			0.736879	0.35978
1208	1.19717	6502.94	6502.94			1.1975	0.418279
1209	0.31474	131.691	118.166			0.79375	0.343878
1210	1.19744	6507.23	6507.23			0.822009	0.466366
1211	0.413817	289.064	268.574			1.03118	0.587799
1212	0.391096	244.916	226.719			0.954584	0.458717
1213	0.356215	187.97	171.307			1.19367	0.478907
1214	0.363848	199.829	182.557			0.735353	0.415198
1215	0.497682	488.112	467.192			0.70934	0.641324
1216	0.519288	551.194	530.718			0.7	0.382398
1217	0.448251	361.549	341.353			0.711337	0.351707
1218	0.506523	515.388	492.534			0.801556	0.374572
1219	0.527901	580.733	557.565			0.705625	0.695544
1220	0.516516	543.446	522.264			1.17937	0.4964
1221	0.435726	333.242	313.53			1.19843	0.485164
1222	0.452998	372.084	352.313			0.84807	0.4366
1223	0.439918	342.075	322.667			1.19012	0.41766
1224	1.19974	6544.94	6544.94			0.743027	0.479118
1225	1.15112	5585.66	5780.94			1.1719	0.580831
1226	1.19148	6410.57	6410.57			1.19886	0.492194
1227	1.19922	6536.39	6536.39			1.19982	0.437787
1228	1.19189	6417.3	6417.3			1.19809	0.507192
1229	0.7	1299.97	1299.97			1.19992	0.549541
1230	0.691518	1255.27	1253.29			1.17937	0.394803
1231	0.7	1299.97	1299.97			1.1675	0.388341
1232	0.7	1299.97	1299.97			1.19676	0.386066
1233	0.7	1299.97	1299.97			0.867188	0.393305
1234	0.7	1299.97	1299.97			0.892309	0.382396
1235	0.7	1299.97	1299.97			0.792663	0.38922
1236	0.7	1299.97	1299.97			0.901359	0.58659
1237	0.701067	1305.92	1305.92			0.835273	0.646904
1238	0.7	1299.97	1299.97			1.02013	0.386966
1239	0.7	1299.97	1299.97			0.992288	0.540494
1240	1.19567	6478.54	6478.54			1.18679	0.410588
1241	1.17696	6179.08	6179.08			1.19009	0.699382
1242	1.19982	6546.17	6546.17			0.707984	0.645541
1243	1.19739	6506.44	6506.44			1.17488	0.662681
1244	1.17322	6120.43	6120.43			1.19543	0.622865
1245	1.19905	6533.63	6533.63			1.1972	0.558663
1246	1.1932	6438.44	6438.44			1.19113	0.506685
1247	1.19003	6387.3	6387.3			1.17621	0.428841
1248	1.10105	5058.91	5058.91			1.18648	0.37899
1249	0.702497	1313.93	1313.93			1.19788	0.597991
1250	0.707542	1342.44	1342.44			0.7	0.543273
1251	0.70577	1332.38	1332.38			0.706278	0.357228
1252	1.1329	4841.65	5510.8			0.88668	0.500959
1253	0.705431	1330.46	1330.46			0.7	0.693302
1254	0.421281	301.685	283.37			1.17103	0.649378
1255	1.18664	6332.8	6332.8			0.740515	0.580504
1256	0.71729	1398.7	1398.7			0.711651	0.492434
1257	1.16656	6016.71	6016.71			0.834334	0.682753
1258	1.18928	6375.18	6375.18			0.721607	0.466257
1259	1.1993	6537.65	6537.65			1.0979	0.697771
1260	1.19446	6458.87	6458.87			1.18181	0.328541
1261	0.865565	2457.75	2457.75			0.7	0.567806
1262	0.850579	2332.3	2332.3			1.19556	0.437621
1263	1.10879	4923.65	5166.41			0.876251	0.508765
1264	1.18187	6256.73	6256.73			1.19972	0.525472
1265	1.18373	6286.37	6286.37			1.18064	0.469317
1266	1.17431	6137.48	6137.48			1.18428	0.514388
1267	1.18716	6341.2	6341.2			1.19934	0.520078
1268	0.969161	3450.07	3450.07			1.17487	0.699517
1269	0.911639	2829.59	2871.49			1.19804	0.433075
1270	1.18393	6289.57	6289.57			1.19419	0.645711
1271	1.17756	6188.54	6188.54			1.19217	0.504184
1272	1.17781	6192.45	6192.45			1.17133	0.611337
1273	1.19777	6512.67	6512.67			1.19482	0.567163
1274	1.15742	5876.39	5876.39			1.19445	0.532108
1275	0.870441	2499.52	2499.52			0.750445	0.520578
1276	1.10954	5176.84	5176.84			1.19977	0.579829
1277	1.13246	5504.32	5504.32			1.19153	0.687562
1278	0.974162	3424.62	3503.75			0.729675	0.587839
1279	1.18752	6346.94	6346.94			0.763908	0.407759
1280	1.09169	4930.98	4930.98			0.742851	0.409642
1281	0.7417	1546.41	1546.41			0.7	0.697975
1282	1.09168	4930.87	4930.87			0.7	0.491983
1283	1.18891	6369.25	6369.25			0.7	0.445167
1284	0.782368	1814.98	1814.98			0.7	0.66401
1285	1.19085	6400.44	6400.44			0.7	0.614723
1286	0.815776	2057.55	2057.55			1.15785	0.673291
1287	0.718802	1407.56	1407.56			1.18211	0.618122
1288	0.893337	2701.99	2701.99			0.783779	0.541324
1289	1.1478	5731.02	5731.02			0.714511	0.643781
1290	1.19102	6403.26	6403.26			0.844285	0.672005
1291	1.16677	6019.92	6019.92			0.800559	0.635514
1292	1.16057	5924.45	5924.45			0.902917	0.667192
1293	1.15958	5909.33	5909.33			1.03753	0.694432
1294	1.15137	5784.71	5784.71			1.19505	0.634834
1295	1.19278	6431.67	6431.67			1.0062	0.328503
1296	1.16903	6054.96	6054.96			1.19406	0.437346
1297	1.18962	6380.6	6380.6			1.19943	0.395491
1298	1.16758	6032.5	6032.5			1.19911	0.435867
1299	0.885811	2634.28	2634.28			1.19264	0.448447
1300	0.92607	3010.03	3010.03			1.19998	0.621152
1301	0.797214	1920.27	1920.27			1.18861	0.387992
1302	1.19932	6537.96	6537.96			1.18128	0.405821
1303	1.19992	6547.86	6547.86			0.716379	0.312437
1304	1.19691	6498.71	6498.71			0.788282	0.692135
1305	1.0425	4110.39	4294.04			0.714434	0.397342
1306	0.7	1299.97	1299.97			0.71107	0.680465
1307	1.19344	6442.28	6442.28			0.713317	0.456132
1308	1.18551	6314.76	6314.76			0.724474	0.658155
1309	0.721487	1423.39	1423.39			0.72813	0.639706
1310	0.817188	2068.26	2068.26			0.95378	0.428011
1311	0.7	1299.97	1299.97			0.986158	0.527754
1312	0.7	1299.97	1299.97			0.89101	0.5189
1313	0.7	1299.97	1299.97			0.868438	0.52656
1314	0.723978	1438.19	1438.19			1.19321	0.515745
1315	1.08052	4715.85	4781.18			0.776833	0.583599
1316	0.732138	1487.37	1487.37			0.7	0.566966
1317	0.708827	1349.77	1349.77			0.7	0.553719
1318	0.71582	1390.12	1390.12			1.15426	0.656544
1319	1.19768	6511.28	6511.28			0.7	0.645367
1320	1.18744	6345.57	6345.57			0.7	0.546784
1321	1.18671	6333.86	6333.86			0.7	0.550187
1322	1.1789	6209.68	6209.68			0.7	0.62524
1323	1.17921	6214.54	6214.54			0.7	0.660757
1324	1.1657	6003.39	6003.39			0.710577	0.619761
1325	0.742404	1550.82	1550.82			0.7	0.613292
1326	1.19962	6542.83	6542.83			0.7	0.468707
1327	1.19944	6539.93	6539.93			0.7	0.617351
1328	1.18028	6231.57	6231.57			0.7	0.531115
1329	0.893424	2702.79	2702.79			0.8472	0.555987
1330	0.8771	2557.33	2557.33			0.7	0.587495
1331	0.798511	1929.67	1929.67			0.7	0.499753
1332	0.721686	1424.57	1424.57			0.790096	0.565279
1333	0.770605	1734.34	1734.34			0.817076	0.558801
1334	0.987036	3547.67	3644.5			0.864071	0.378654
1335	0.913682	2875.36	2890.84			1.19829	0.410165
1336	1.17988	6225.27	6225.27			1.16393	0.384404
1337	0.7	1299.97	1299.97			1.14665	0.423719
1338	0.708569	1348.3	1348.3			1.18398	0.383463
1339	0.745434	1569.88	1569.88			1.15876	0.34101
1340	0.7	1299.97	1299.97			1.19977	0.414084
1341	0.7	1299.97	1299.97			0.703719	0.378347
1342	0.715406	1387.71	1387.71			0.7	0.538064
1343	0.7	1299.97	1299.97			0.704247	0.58001
1344	1.17666	6174.3	6174.3			0.7	0.452263
1345	0.7	1299.97	1299.97			0.701481	0.63406
1346	0.7	1299.97	1299.97			0.7	0.584848
1347	1.17785	6193.19	6193.19			0.7	0.615318
1348	0.722288	1428.14	1428.14			0.7	0.6801
1349	0.725746	1448.75	1448.75			0.7	0.652769
1350	0.706778	1338.1	1338.1			0.7	0.557356
1351	0.723136	1433.17	1433.17			0.7	0.668059
1352	1.19802	6516.8	6516.8			0.7	0.534592
1353	1.19958	6542.17	6542.17			0.859551	0.3203
1354	1.19308	6436.51	6436.51			0.820669	0.575319
1355	1.19854	6525.26	6525.26			1.18382	0.588718
1356	0.797393	1921.57	1921.57			0.783863	0.482654
1357	1.18128	6247.32	6247.32			0.760521	0.552774
1358	1.19886	6530.41	6530.41			1.18884	0.674821
1359	1.19955	6541.78	6541.78			0.7	0.673939
1360	0.805676	1982.08	1982.08			0.709706	0.561761
1361	0.880904	2590.74	2590.74			0.900103	0.540742
1362	1.19932	6538	6538			1.18589	0.5106
1363	1.19127	6407.22	6407.22			0.727622	0.343424
1364	0.900448	2767.04	2767.04			0.718046	0.424248
1365	0.564308	704.098	681.065			0.713258	0.486313
1366	0.68462	1219.66	1216.15			1.19995	0.456196
1367	0.69986	1299.19	1299.19			1.19863	0.387467
1368	1.19991	6547.68	6547.68			1.19993	0.648626
1369	0.592823	810.154	789.613			1.19794	0.678811
1370	0.686387	1225.59	1225.59			1.18808	0.619186
1371	0.512459	530.754	510.054			1.07391	0.537443
1372	0.613591	889.072	875.538			1.19944	0.388455
1373	0.60076	839.548	821.754			1.19103	0.382514
1374	0.584904	777.227	758.39			1.00833	0.608071
1375	1.19769	6511.29	6511.29			0.824426	0.439184
1376	0.577964	754.563	731.713			0.96391	0.615081
1377	0.692766	1261.49	1260.08			1.18883	0.690572
1378	0.7476	1583.61	1583.61			1.03244	0.697501
1379	1.19349	6443.11	6443.11			1.19992	0.523448
1380	0.970999	3469.73	3469.73			0.83051	0.519074
1381	0.317688	135.286	121.518			0.788742	0.327732
1382	1.16332	5966.76	5966.76			0.893921	0.4515
1383	0.814838	2050.47	2050.47			0.857405	0.39891
1384	0.824831	2126.83	2126.83			1.10741	0.424958
1385	0.912948	2883.88	2883.88			0.839245	0.542841
1386	0.881312	2594.35	2594.35			0.762497	0.411725
1387	0.881915	2599.68	2599.68			0.7	0.382636
1388	0.876288	2550.24	2550.24			1.18375	0.396658
1389	1.13442	5449.47	5532.96			1.19366	0.54743
1390	1.01584	3973	3973			1.19593	0.579003
1391	1.19883	6529.99	6529.99			1.19881	0.468327
1392	1.19903	6533.3	6533.3			1.16769	0.470062
1393	1.18422	6294.15	6294.15			1.19971	0.327877
1394	1.18677	6334.83	6334.83			1.17655	0.679945
1395	1.19994	6548.22	6548.22			0.76899	0.518218
1396	1.14762	5728.4	5728.4			0.714638	0.52922
1397	1.19681	6497.09	6497.09			0.787429	0.536983
1398	1.13656	5564.39	5564.39			0.777842	0.663868
1399	1.12509	5397.65	5397.65			0.776979	0.468932
1400	1.18845	6361.86	6361.86			0.734802	0.564246
1401	0.711096	1362.78	1362.78			1.12755	0.640376
1402	0.7	1299.97	1299.97			1.1667	0.681271
1403	0.697124	1286.37	1284.01			1.14404	0.570284
1404	1.13438	5532.35	5532.35			1.18308	0.619269
1405	0.7	1299.97	1299.97			1.19278	0.550436
1406	0.7	1299.97	1299.97			1.17808	0.686864
1407	1.17746	6186.93	6186.93			1.17287	0.573141
1408	1.19988	6547.2	6547.2			1.19921	0.546546
1409	1.18238	6264.89	6264.89			1.19979	0.556893
1410	0.436627	336.801	315.48			1.18547	0.352106
1411	0.414403	288.43	269.717			0.879134	0.419665
1412	1.15294	5808.43	5808.43			0.7	0.473589
1413	0.575009	743.355	720.547			0.7	0.42261
1414	1.19956	6542	6542			0.7	0.393263
1415	1.18181	6255.83	6255.83			1.16053	0.608843
1416	1.19667	6494.77	6494.77			1.10132	0.476234
1417	0.73975	1534.24	1534.24			0.7	0.586239
1418	1.19895	6531.93	6531.93			0.7	0.391395
1419	1.18442	6297.35	6297.35			0.7	0.535743
1420	1.19977	6545.32	6545.32			0.718117	0.430756
1421	0.720351	1416.68	1416.68			0.903688	0.545034
1422	1.19012	6388.68	6388.68			1.18174	0.436955
1423	0.384332	232.838	215.159			0.7	0.506142
1424	0.7	1299.97	1299.97			0.7	0.693287
1425	0.7	1299.97	1299.97			0.7	0.575308
1426	0.696854	1282.52	1282.52			0.727981	0.494041
1427	0.7	1299.97	1299.97			0.88821	0.511583
1428	0.659366	1095.3	1086.47			1.19993	0.536653
1429	1.19995	6548.38	6548.38			0.982289	0.498649
1430	1.17513	5999.14	6150.31			0.981617	0.500723
1431	1.19976	6545.26	6545.26			1.1992	0.59229
1432	1.19916	6535.31	6535.31			1.19903	0.587721
1433	1.1954	6474.09	6474.09			0.7	0.582509
1434	0.93947	3142.6	3142.6			0.973397	0.459566
1435	1.18279	6271.44	6271.44			0.943567	0.668834
1436	1.19885	6530.36	6530.36			0.884325	0.427953
1437	1.019	3975.23	4010.11			0.84801	0.435599
1438	1.18973	6382.43	6382.43			0.858048	0.424635
1439	0.459423	388.563	367.517			0.710323	0.475246
1440	1.19871	6527.99	6527.99			1.19998	0.454619
1441	1.19883	6530.01	6530.01			1.19165	0.541839
1442	0.869148	2488.41	2488.41			0.822162	0.447612
1443	1.19334	6440.71	6440.71			1.19085	0.443714
1444	1.1719	6099.68	6099.68			1.19853	0.46626
1445	0.7	1299.97	1299.97			1.18821	0.546644
1446	0.827649	2148.71	2148.71			1.19949	0.590811
1447	0.480389	440.677	420.164			1.10164	0.375367
1448	0.394441	250.917	232.586			0.874333	0.361402
1449	0.732471	1489.4	1489.4			0.748977	0.401831
1450	0.7	1299.97	1299.97			1.19902	0.409415
1451	0.7	1299.97	1299.97			1.08587	0.415111
1452	0.839444	2228.43	2241.89			1.08587	0.314197
1453	0.538026	609.024	590.267			0.747802	0.486213
1454	0.583813	769.176	754.153			0.731321	0.537557
1455	0.456755	383.531	361.151			0.788592	0.548513
1456	0.7	1299.97	1299.97			0.709289	0.655576
1457	0.7	1299.97	1299.97			0.751967	0.448188
1458	0.695874	1277.12	1277.12			1.19816	0.489582
1459	1.19249	6426.88	6426.88			1.19837	0.502456
1460	1.17658	6173.16	6173.16			1.19493	0.394092
1461	1.19824	6520.32	6520.32			1.1991	0.694811
1462	1.07273	4678.6	4678.6			1.18902	0.545323
1463	0.616485	900.454	887.987			1.19945	0.510594
1464	1.19322	6438.8	6438.8			1.03849	0.459914
1465	0.7	1299.97	1299.97			0.70076	0.463271
1466	0.7	1299.97	1299.97			0.788445	0.634788
1467	0.7	1299.97	1299.97			0.923865	0.465582
1468	0.7	1299.97	1299.97			0.714731	0.402599
1469	0.702836	1315.83	1315.83			0.713857	0.533703
1470	1.19988	6547.12	6547.12			0.704052	0.405793
1471	0.7	1299.97	1299.97			0.7	0.374399
1472	0.7	1299.97	1299.97			0.707163	0.546132
1473	0.7	1299.97	1299.97			1.10941	0.381706
1474	0.906368	2821.98	2821.98			1.05782	0.57307
1475	1.19985	6546.62	6546.62			1.19806	0.398751
1476	0.381604	228.48	210.61			1.14706	0.542989
1477	0.915202	2905.3	2905.3			1.17626	0.684425
1478	1.18898	6327.51	6370.29			1.19941	0.667199
1479	0.880175	2584.32	2584.32			1.19555	0.691792
1480	0.896159	2727.69	2727.69			1.18979	0.540629
1481	0.937121	3119.07	3119.07			0.797776	0.612563
1482	1.17281	6114.01	6114.01			0.82837	0.423147
1483	0.873455	2525.57	2525.57			1.197	0.337434
1484	1.18635	6328.18	6328.18			1.19966	0.323054
1485	1.14938	5754.76	5754.76			0.7	0.434873
1486	1.19768	6511.16	6511.16			0.79617	0.635161
1487	1.19314	6437.42	6437.42			0.735354	0.531742
1488	1.10983	5153.36	5180.92			0.7	0.389511
1489	0.755462	1634.09	1634.09			0.7	0.684682
1490	0.781955	1812.11	1812.11			0.706678	0.697232
1491	1.17293	6115.9	6115.9			0.704524	0.695837
1492	1.1798	6223.86	6223.86			1.12782	0.685724
1493	1.18546	6235.12	6313.91			1.19801	0.402999
1494	1.19354	6443.88	6443.88			1.10783	0.692987
1495	1.10513	4964.75	5115.34			1.17782	0.637585
1496	0.705734	1332.18	1332.18			1.18611	0.580213
1497	0.7	1299.97	1299.97			1.12042	0.576429
1498	0.7	1299.97	1299.97			1.17357	0.492698
1499	0.7	1299.97	1299.97			1.13447	0.473502
1500	0.7	1299.97	1299.97			1.16168	0.415327
1501	0.68949	1245.39	1242.29			1.17901	0.686357
1502	0.7	1299.97	1299.97			1.14997	0.689286
1503	0.7	1299.97	1299.97			1.18878	0.520934
1504	0.70314	1317.54	1317.54			1.14392	0.500512
1505	0.688832	1244.51	1238.74			1.19889	0.525771
1506	0.7	1299.97	1299.97			1.19617	0.509891
1507	0.7	1299.97	1299.97			1.1765	0.359607
1508	0.7	1299.97	1299.97			1.18665	0.499193
1509	0.7	1299.97	1299.97			1.17659	0.69992
1510	0.714189	1380.64	1380.64			1.18265	0.699582
1511	1.17311	6118.63	6118.63			1.1958	0.401519
1512	0.45797	383.991	364.042			1.19587	0.624496
1513	1.1938	6448.2	6448.2			1.19758	0.580268
1514	1.1497	5759.66	5759.66			1.18712	0.415243
1515	1.19999	6548.99	6548.99			1.18868	0.611118
1516	1.15156	5787.64	5787.64			1.19743	0.674813
1517	1.19348	6443.03	6443.03			1.19835	0.514111
1518	1.18922	6374.2	6374.2			1.11989	0.465351
1519	1.19861	6526.45	6526.45			1.19947	0.402116
1520	1.19018	6389.59	6389.59			1.1316	0.495829
1521	0.715829	1390.17	1390.17			1.17325	0.682322
1522	1.19855	6525.35	6525.35			1.16712	0.636605
1523	1.00842	3790.7	3886.58			1.19933	0.482508
1524	1.04251	4184.69	4294.18			1.19257	0.564245
1525	0.912297	2877.71	2877.71			1.17868	0.517394
1526	0.736879	1516.45	1516.45			1.18789	0.660364
1527	1.1975	6508.28	6508.28			1.19961	0.481291
1528	0.79375	1895.35	1895.35			1.14874	0.527008
1529	0.822009	2105.08	2105.08			1.17278	0.442715
1530	1.03118	4086.37	4155.63			0.826907	0.68338
1531	0.954584	3296.72	3296.72			1.17713	0.603041
1532	1.19367	6446.01	6446.01			1.18987	0.607707
1533	0.735353	1507.04	1507.04			1.11677	0.64885
1534	0.70934	1352.71	1352.71			1.14705	0.442194
1535	0.7	1299.97	1299.97			1.18259	0.677974
1536	0.711337	1364.16	1364.16			1.11047	0.575893
1537	0.801556	1951.83	1951.83			1.19893	0.669489
1538	0.705625	1331.56	1331.56			1.19675	0.472112
1539	1.17937	6217.18	6217.18			1.19774	0.6124
1540	1.19843	6523.5	6523.5			1.12506	0.644183
1541	0.84807	2311.72	2311.72			1.18694	0.676709
1542	1.19012	6388.75	6388.75			1.07143	0.559861
1543	0.743027	1554.72	1554.72			0.70459	0.617898
1544	0.61275	886.214	871.943			0.7	0.595824
1545	0.62724	945.083	935.277			0.7	0.680754
1546	1.1719	6099.66	6099.66			0.7	0.487689
1547	1.19886	6530.55	6530.55			1.15049	0.392269
1548	1.19982	6546.19	6546.19			0.701288	0.510985
1549	1.19809	6517.9	6517.9			0.7	0.464255
1550	1.19992	6547.81	6547.81			0.7	0.606076
1551	1.17937	6217.08	6217.08			0.891786	0.397877
1552	1.1675	6031.29	6031.29			0.779931	0.39075
1553	0.399928	261.941	242.428			1.17242	0.386701
1554	0.512172	532.571	509.198			0.704318	0.417739
1555	0.414191	288.886	269.302			1.18144	0.486044
1556	0.406812	274.219	255.164			1.18395	0.443481
1557	0.435869	335.442	313.839			1.19936	0.399308
1558	0.409682	279.716	260.604			1.19944	0.354225
1559	1.19676	6496.25	6496.25			1.1977	0.347373
1560	0.867188	2471.61	2471.61			1.1857	0.468374
1561	0.892309	2692.68	2692.68			1.19897	0.457335
1562	0.792663	1887.58	1887.58			0.761084	0.472198
1563	0.901359	2775.45	2775.45			1.17147	0.608707
1564	0.835273	2208.64	2208.64			1.19397	0.631402
1565	1.02013	3967.16	4023.53			1.19589	0.613461
1566	0.992288	3702.99	3702.99			1.17786	0.672941
1567	1.18679	6335.25	6335.25			1.17251	0.627176
1568	1.19009	6388.14	6388.14			1.19897	0.683332
1569	0.707984	1344.96	1344.96			0.7	0.538926
1570	1.17488	6146.42	6146.42			1.12948	0.526389
1571	1.19543	6474.65	6474.65			0.7	0.517794
1572	1.1972	6503.35	6503.35			0.7	0.545453
1573	1.19113	6404.95	6404.95			0.7	0.565331
1574	1.17621	6167.27	6167.27			1.1473	0.456736
1575	1.18648	6330.21	6330.21			0.7	0.453397
1576	1.19788	6514.43	6514.43			0.719508	0.350547
1577	0.661886	1106.8	1098.98			0.7	0.684414
1578	0.615172	898.057	882.327			0.7	0.640246
1579	0.682099	1208.41	1202.77			0.7	0.661856
1580	0.387925	239.002	221.25			1.19446	0.699673
1581	0.7	1299.97	1299.97			0.882208	0.410423
1582	0.706278	1335.26	1335.26			1.10592	0.362129
1583	0.88668	2581.72	2642.04			1.18793	0.385115
1584	0.7	1299.97	1299.97			1.19776	0.390271
1585	0.649568	1049.23	1038.75			1.18094	0.376561
1586	1.17103	6086.13	6086.13			0.807896	0.394568
1587	0.740515	1539.01	1539.01			1.10517	0.398208
1588	0.711651	1365.97	1365.97			1.1742	0.390671
1589	0.834334	2201.2	2201.2			0.803835	0.341299
1590	0.721607	1424.1	1424.1			0.802251	0.380313
1591	1.0979	4883.48	5015.71			1.1871	0.467729
1592	1.18181	6255.83	6255.83			0.7	0.533242
1593	0.7	1299.97	1299.97			0.7	0.48279
1594	1.19556	6476.72	6476.72			0.708874	0.536525
1595	0.876251	2549.91	2549.91			0.7	0.594305
1596	1.19972	6544.57	6544.57			0.985148	0.523034
1597	1.18064	6237.29	6237.29			1.19978	0.467832
1598	1.18428	6295.15	6295.15			0.784962	0.491468
1599	1.19934	6538.38	6538.38			1.14245	0.551825
1600	1.17487	6146.27	6146.27			0.862738	0.608842
1601	1.19804	6517.11	6517.11			0.82837	0.467887
1602	1.19419	6454.46	6454.46			1.11318	0.447273
1603	1.19217	6421.74	6421.74			0.859693	0.685924
1604	1.17133	5881.02	6090.78			0.73142	0.514419
1605	1.19482	6464.63	6464.63			0.853118	0.581654
1606	1.19445	6458.62	6458.62			0.719301	0.659855
1607	0.37035	209.638	192.52			1.19618	0.417079
1608	0.355732	186.786	170.611			1.19292	0.679208
1609	0.388173	239.674	221.673			1.19141	0.41695
1610	0.347671	175.018	159.274			1.19746	0.382911
1611	0.352024	181.3	165.332			1.18343	0.482613
1612	0.377214	220.995	203.425			1.0695	0.604254
1613	0.750445	1601.75	1601.75			1.19924	0.586135
1614	1.19977	6545.43	6545.43			1.19902	0.430919
1615	1.19153	6411.47	6411.47			0.7	0.532885
1616	0.729675	1472.41	1472.41			0.7	0.578281
1617	0.763908	1689.51	1689.51			1.19344	0.471
1618	0.742851	1553.62	1553.62			0.7	0.488275
1619	0.7	1299.97	1299.97			0.7	0.421845
1620	0.7	1299.97	1299.97			0.944685	0.624864
1621	0.7	1299.97	1299.97			1.18814	0.423824
1622	0.7	1299.97	1299.97			0.884677	0.392593
1623	0.7	1299.97	1299.97			1.19566	0.405798
1624	1.15785	5882.93	5882.93			1.17882	0.549614
1625	1.18211	6260.53	6260.53			1.19916	0.48082
1626	0.783779	1824.82	1824.82			1.19871	0.403702
1627	0.714511	1382.5	1382.5			1.19385	0.397512
1628	0.844285	2280.9	2280.9			1.19808	0.354724
1629	0.800559	1944.55	1944.55			1.16403	0.524562
1630	0.902917	2789.86	2789.86			1.15644	0.691632
1631	1.03753	4232.87	4232.87			1.19266	0.511083
1632	1.19505	6468.42	6468.42			1.17882	0.530075
1633	1.0062	3860.91	3860.91			1.15141	0.454627
1634	1.19406	6452.29	6452.29			1.16182	0.568417
1635	1.19943	6539.76	6539.76			1.16958	0.539499
1636	1.19911	6534.48	6534.48			1.19595	0.459978
1637	1.19264	6429.39	6429.39			0.706509	0.582683
1638	1.19998	6548.8	6548.8			0.722957	0.476096
1639	1.18861	6364.35	6364.35			0.706411	0.424427
1640	1.18128	6247.43	6247.43			0.707328	0.345467
1641	0.716379	1393.37	1393.37			1.19992	0.33686
1642	0.788282	1856.45	1856.45			0.716146	0.506774
1643	0.714434	1382.06	1382.06			0.715873	0.425206
1644	0.71107	1362.63	1362.63			0.841157	0.506618
1645	0.713317	1375.58	1375.58			1.19995	0.671119
1646	0.724474	1441.14	1441.14			0.923938	0.492509
1647	0.72813	1463.07	1463.07			1.06224	0.433068
1648	0.95378	3288.39	3288.39			1.19993	0.407879
1649	0.41732	295.606	275.453			0.931174	0.590517
1650	0.43918	342.478	321.045			1.19877	0.452398
1651	0.403916	268.935	249.754			0.902671	0.458904
1652	0.406461	274.46	254.505			0.708292	0.328461
1653	0.41186	284.688	264.782			0.715652	0.471678
1654	0.39617	254.443	235.659			1.12501	0.306794
1655	0.395327	252.854	234.158			0.702766	0.527182
1656	0.594166	809.594	794.992			0.896479	0.659702
1657	0.41511	290.945	271.1			1.18808	0.580319
1658	0.986158	3571.43	3634.78			0.959762	0.412442
1659	0.89101	2680.94	2680.94			1.18737	0.46494
1660	0.868438	2482.31	2482.31			0.732579	0.34195
1661	1.19321	6438.59	6438.59			0.7	0.547515
1662	0.776833	1776.74	1776.74			0.7	0.390818
1663	0.415462	289.793	271.789			0.73991	0.52951
1664	0.474638	424.704	405.252			0.7	0.649983
1665	0.7	1299.97	1299.97			0.7	0.369889
1666	0.621032	918.006	907.782			0.7	0.501839
1667	0.481916	444.052	424.184			0.7	0.417694
1668	0.669985	1145.36	1139.81			1.06082	0.408898
1669	0.7	1299.97	1299.97			1.13177	0.41976
1670	0.671385	1152.32	1146.97			1.19992	0.431944
1671	1.15426	5828.47	5828.47			1.14873	0.353059
1672	0.580771	757.135	742.426			1.14581	0.404041
1673	0.607708	865.594	850.599			1.19108	0.367789
1674	0.7	1299.97	1299.97			0.701849	0.512635
1675	0.675885	1173.17	1170.19			0.7	0.548658
1676	0.7	1299.97	1299.97			0.7	0.673595
1677	0.684174	1215.75	1213.78			1.19974	0.585639
1678	0.7	1299.97	1299.97			1.18134	0.69983
1679	0.7	1299.97	1299.97			1.19224	0.425398
1680	0.7	1299.97	1299.97			1.19045	0.599982
1681	0.710577	1359.79	1359.79			1.19988	0.571247
1682	0.7	1299.97	1299.97			1.13037	0.688989
1683	0.7	1299.97	1299.97			1.19993	0.608876
1684	0.7	1299.97	1299.97			1.19133	0.681225
1685	0.7	1299.97	1299.97			0.7	0.389807
1686	0.8472	2304.61	2304.61			1.17549	0.569411
1687	0.55276	660.75	640.101			1.09332	0.593517
1688	0.7	1299.97	1299.97			0.839141	0.666757
1689	0.7	1299.97	1299.97			1.17521	0.325412
1690	0.790096	1869.3	1869.3			0.773326	0.38396
1691	0.817076	2067.41	2067.41			1.19181	0.516129
1692	0.864071	2445.05	2445.05			1.18134	0.53732
1693	1.19829	6521.2	6521.2			0.7	0.395203
1694	1.16393	5976.08	5976.08			1.19968	0.565564
1695	1.14665	5713.85	5713.85			0.7	0.476778
1696	1.18398	6290.35	6290.35			1.19557	0.479334
1697	1.15876	5896.77	5896.77			1.19586	0.445329
1698	1.19977	6545.4	6545.4			1.05776	0.413613
1699	0.703719	1320.8	1320.8			1.19798	0.425986
1700	0.7	1299.97	1299.97			0.7	0.439983
1701	0.704247	1323.78	1323.78			1.19884	0.409458
1702	0.7	1299.97	1299.97			1.19452	0.379695
1703	0.701481	1308.24	1308.24			1.19918	0.424738
1704	0.7	1299.97	1299.97			0.816002	0.509301
1705	0.7	1299.97	1299.97			1.19666	0.498894
1706	0.7	1299.97	1299.97			1.19169	0.386519
1707	0.7	1299.97	1299.97			1.18033	0.46942
1708	0.7	1299.97	1299.97			0.991768	0.45704
1709	0.7	1299.97	1299.97			1.175	0.457676
1710	0.7	1299.97	1299.97			1.19977	0.422364
1711	0.859551	2406.88	2406.88			0.904107	0.441935
1712	0.820669	2094.8	2094.8			0.811386	0.508319
1713	1.18382	6287.8	6287.8			0.702509	0.422484
1714	0.783863	1825.4	1825.4			1.18927	0.510884
1715	0.760521	1667.14	1667.14			1.18949	0.457037
1716	0.587596	788.537	768.912			1.1665	0.357812
1717	1.18884	6368.09	6368.09			0.7	0.439938
1718	0.570495	722.543	703.712			0.7	0.586398
1719	0.605366	857.017	840.803			0.701294	0.334704
1720	0.583255	769.605	751.994			0.7	0.402282
1721	0.588522	789.809	772.55			0.7	0.435296
1722	0.7	1299.97	1299.97			0.7	0.368278
1723	0.709706	1354.8	1354.8			0.7	0.433496
1724	0.900103	2763.86	2763.86			0.7	0.369021
1725	1.18589	6320.8	6320.8			0.7	0.400878
1726	0.727622	1460.01	1460.01			0.7	0.484401
1727	0.718046	1403.12	1403.12			0.7	0.409666
1728	0.713258	1375.24	1375.24			0.7	0.38063
1729	1.19995	6548.33	6548.33			0.7	0.423017
1730	1.19863	6526.67	6526.67			1.06004	0.41121
1731	1.19993	6548.03	6548.03			1.18002	0.306662
1732	1.19794	6515.38	6515.38			0.739982	0.38155
1733	1.18808	6355.86	6355.86			0.745733	0.432037
1734	1.07391	4689.95	4694			0.7	0.403152
1735	1.19944	6539.89	6539.89			0.715448	0.33383
1736	1.19103	6403.29	6403.29			0.7	0.41658
1737	1.00833	3844.99	3885.53			0.7	0.388567
1738	0.547179	642.107	620.907			0.7	0.436346
1739	0.824426	2123.71	2123.71			0.7	0.39914
1740	0.566579	708.452	689.319			0.7	0.399656
1741	0.520295	554.654	533.811			0.7	0.425635
1742	0.545152	635.838	614.035			0.7	0.399358
1743	0.563814	698.85	679.275			0.70107	0.452848
1744	0.45228	372.33	350.641			0.7	0.476716
1745	0.641024	1008.44	998.303			1.17975	0.499738
1746	0.96391	3394.29	3394.29			1.15945	0.420201
1747	1.18883	6367.93	6367.93			1.19346	0.549439
1748	1.03244	4125.69	4170.88			1.18148	0.41015
1749	1.19992	6547.77	6547.77			1.19941	0.391173
1750	0.83051	2171.07	2171.07			1.19816	0.45246
1751	0.788742	1859.71	1859.71			1.18626	0.45737
1752	0.893921	2707.3	2707.3			1.17751	0.403263
1753	0.857405	2388.89	2388.89			1.18101	0.464056
1754	1.10741	4977.81	5147.05			1.18765	0.439558
1755	0.839245	2240.29	2240.29			1.17985	0.446916
1756	0.762497	1680.17	1680.17			0.760387	0.409032
1757	0.493755	477.069	456.22			1.0764	0.383553
1758	0.451797	370.084	349.517			0.767326	0.368315
1759	0.434857	331.933	311.658			0.738864	0.483025
1760	0.489216	465.123	443.754			0.709535	0.681046
1761	0.452512	371.722	351.18			0.7	0.382356
1762	0.426558	313.999	294.153			0.7	0.521207
1763	0.537409	609.858	588.238			0.7	0.485153
1764	0.642345	1015.81	1004.49			0.713535	0.381578
1765	0.669844	1150.97	1139.09			0.709223	0.39903
1766	0.573523	734.816	714.977			0.7	0.319984
1767	0.561612	690.732	671.349			0.7	0.516728
1768	0.572986	737.086	712.97			0.7	0.563983
1769	0.427321	315.823	295.734			0.7	0.557367
1770	0.404791	270.556	251.381			0.7	0.494074
1771	0.418931	298.712	278.654			0.7	0.423075
1772	0.509429	520.99	501.059			1.19925	0.565872
1773	0.508423	520.427	498.097			1.19921	0.590541
1774	0.567646	716.645	693.222			1.19872	0.496408
1775	0.537402	609.108	588.215			1.19905	0.681307
1776	0.487054	459.84	437.895			1.19937	0.520486
1777	0.487067	459.972	437.931			1.19572	0.646473
1778	0.540892	620.486	599.752			1.1971	0.625323
1779	0.496891	485.708	464.968			1.19992	0.688896
1780	0.460507	391.105	370.124			1.18246	0.504556
1781	0.50093	496.78	476.4			1.19823	0.665294
1782	0.47628	430.769	409.475			1.19281	0.506033
1783	0.474018	424.969	403.668			1.17984	0.634692
1784	0.65948	1094.13	1087.04			1.19877	0.593013
1785	0.507362	517.167	494.985			1.19884	0.518701
1786	0.428143	317.649	297.443			1.16623	0.470124
1787	0.7	1299.97	1299.97			1.19966	0.352589
1788	0.503863	506.871	484.815			1.17494	0.699917
1789	0.522641	562.416	541.067			1.16198	0.583125
1790	0.489837	465.79	445.446			1.18479	0.539803
1791	0.497348	487.745	466.251			1.19992	0.629783
1792	0.519562	553.622	531.558			1.15863	0.403713
1793	1.18375	6286.69	6286.69			0.940785	0.696951
1794	1.19366	6445.87	6445.87			1.19734	0.624457
1795	1.19593	6482.68	6482.68			0.879231	0.564689
1796	1.19881	6529.73	6529.73			0.704981	0.458438
1797	1.16769	6034.26	6034.26			0.701728	0.418928
1798	1.19971	6544.43	6544.43			1.18682	0.28382
1799	1.17655	6172.71	6172.71			0.703504	0.375444
1800	0.76899	1723.46	1723.46			0.710372	0.657778
1801	0.714638	1383.24	1383.24			0.730391	0.683331
1802	0.787429	1850.43	1850.43			1.18963	0.654741
1803	0.777842	1783.66	1783.66			0.775319	0.379089
1804	0.776979	1777.73	1777.73			0.780547	0.495033
1805	0.734802	1503.66	1503.66			1.19682	0.698901
1806	1.12755	5433.08	5433.08			1.19877	0.451856
1807	1.1667	6018.96	6018.96			1.15269	0.414876
1808	1.14404	5674.92	5674.92			0.799366	0.412833
1809	1.18308	6275.95	6275.95			1.1912	0.498615
1810	1.19278	6431.54	6431.54			1.1695	0.481985
1811	1.17808	6196.74	6196.74			1.18095	0.629215
1812	1.17287	6114.9	6114.9			1.17857	0.362537
1813	1.19921	6536.24	6536.24			1.18885	0.333372
1814	1.19979	6545.65	6545.65			1.193	0.509779
1815	1.18547	6314.09	6314.09			0.7	0.463798
1816	0.879134	2575.16	2575.16			0.7	0.510704
1817	0.7	1299.97	1299.97			0.7	0.356792
1818	0.7	1299.97	1299.97			0.7	0.446422
1819	0.7	1299.97	1299.97			0.7	0.353419
1820	1.16053	5923.84	5923.84			1.19918	0.359342
1821	1.10132	5062.72	5062.72			0.784104	0.636774
1822	0.7	1299.97	1299.97			0.991301	0.387858
1823	0.7	1299.97	1299.97			0.849157	0.383671
1824	0.7	1299.97	1299.97			1.17878	0.412778
1825	0.718117	1403.54	1403.54			0.938849	0.430974
1826	0.903688	2700.33	2797.01			1.18147	0.366022
1827	1.18174	6254.69	6254.69			1.18869	0.457999
1828	0.7	1299.97	1299.97			1.19828	0.383109
1829	0.7	1299.97	1299.97			1.19937	0.404423
1830	0.7	1299.97	1299.97			1.14694	0.557109
1831	0.727981	1462.17	1462.17			0.712628	0.40632
1832	0.88821	2610.51	2655.74			1.05468	0.647435
1833	1.19993	6548.04	6548.04			0.7	0.434232
1834	0.982289	3511.35	3592.17			1.19254	0.419476
1835	0.981617	3500.98	3584.81			1.14541	0.30443
1836	1.1992	6535.98	6535.98			1.19977	0.638296
1837	1.19903	6533.22	6533.22			1.19612	0.397531
1838	0.693589	1264.58	1264.58			1.19151	0.690546
1839	0.7	1299.97	1299.97			1.19521	0.490759
1840	0.600568	833.999	820.967			1.19879	0.55149
1841	0.697659	1286.97	1286.97			0.700666	0.429334
1842	0.609926	875.192	859.947			1.17568	0.351039
1843	0.973397	3396.36	3495.5			1.19152	0.324701
1844	0.943567	3130.48	3183.89			1.19211	0.664689
1845	0.884325	2621.05	2621.05			1.17834	0.346721
1846	0.84801	2311.22	2311.22			0.711996	0.490278
1847	0.858048	2394.28	2394.28			0.7	0.600062
1848	0.710323	1358.34	1358.34			0.7	0.483971
1849	1.19998	6548.79	6548.79			0.7	0.537317
1850	1.19165	6413.39	6413.39			0.750168	0.445098
1851	0.822162	2106.26	2106.26			1.18253	0.515652
1852	1.19085	6400.4	6400.4			0.765415	0.528578
1853	1.19853	6525.16	6525.16			0.85836	0.451535
1854	1.18821	6357.94	6357.94			0.768266	0.375063
1855	1.19949	6540.84	6540.84			0.754129	0.597433
1856	1.10164	5067.05	5067.05			1.19417	0.394956
1857	0.641974	1014.68	1002.75			0.706586	0.401687
1858	0.653882	1065.43	1059.59			0.712027	0.575727
1859	0.578116	754.951	732.292			0.759424	0.66837
1860	0.643696	1026.01	1010.84			0.720621	0.635953
1861	0.356498	187.91	171.716			0.70452	0.461865
1862	0.693969	1272.04	1266.66			0.710702	0.457942
1863	0.571614	729.014	707.86			0.925503	0.529609
1864	0.674422	1164.29	1162.61			0.746577	0.691728
1865	0.874333	2533.2	2533.2			0.700437	0.530729
1866	0.748977	1592.37	1592.37			0.763011	0.536374
1867	1.19902	6533.05	6533.05			0.746114	0.543066
1868	1.08587	4852.52	4852.52			0.705698	0.559402
1869	1.08587	4852.52	4852.52			0.746215	0.549158
1870	0.747802	1584.89	1584.89			0.920063	0.564255
1871	0.731321	1482.39	1482.39			0.914796	0.453936
1872	0.788592	1858.64	1858.64			0.863543	0.671138
1873	0.709289	1352.41	1352.41			0.768422	0.568137
1874	0.751967	1611.52	1611.52			1.19994	0.395848
1875	1.19816	6519	6519			1.01833	0.596007
1876	1.19837	6522.43	6522.43			0.86973	0.572029
1877	1.19493	6466.45	6466.45			0.834186	0.326925
1878	1.1991	6534.45	6534.45			0.99946	0.493932
1879	1.18902	6371.03	6371.03			1.18785	0.579199
1880	1.19945	6540.14	6540.14			0.7	0.519525
1881	1.03849	4244.72	4244.72			0.710401	0.499518
1882	0.70076	1304.21	1304.21			1.00573	0.437581
1883	0.788445	1857.61	1857.61			0.70475	0.476624
1884	0.923865	2988.57	2988.57			0.805321	0.506029
1885	0.714731	1383.78	1383.78			1.19963	0.444081
1886	0.713857	1378.71	1378.71			0.75793	0.483564
1887	0.704052	1322.68	1322.68			1.18806	0.522966
1888	0.7	1299.97	1299.97			0.720876	0.356477
1889	0.707163	1340.29	1340.29			0.78528	0.465776
1890	1.10941	5175.05	5175.05			0.806313	0.688736
1891	1.05782	4424.4	4486.11			0.7	0.553459
1892	1.19806	6517.35	6517.35			0.7	0.414045
1893	1.14706	5719.98	5719.98			0.7	0.698118
1894	1.17626	6168.1	6168.1			1.18423	0.699722
1895	1.19941	6539.5	6539.5			1.17991	0.657906
1896	1.19555	6476.6	6476.6			1.1967	0.579436
1897	1.18979	6383.35	6383.35			1.17518	0.522344
1898	0.797776	1924.34	1924.34			1.19753	0.542265
1899	0.82837	2154.33	2154.33			1.19987	0.605317
1900	1.197	6500.09	6500.09			1.18707	0.562635
1901	1.19966	6543.61	6543.61			1.16098	0.438241
1902	0.7	1299.97	1299.97			1.1771	0.490144
1903	0.79617	1912.75	1912.75			1.19713	0.503868
1904	0.735354	1507.05	1507.05			1.17962	0.542802
1905	0.7	1299.97	1299.97			1.19986	0.640078
1906	0.7	1299.97	1299.97			1.19291	0.691403
1907	0.706678	1337.53	1337.53			1.14376	0.408834
1908	0.704524	1325.34	1325.34			1.17855	0.59754
1909	1.12782	5436.92	5436.92			1.15154	0.516371
1910	1.19801	6516.53	6516.53			1.15387	0.682524
1911	1.10783	5153.05	5153.05			1.19994	0.653485
1912	1.17782	6192.65	6192.65			1.193	0.567904
1913	1.18611	6324.38	6324.38			1.17371	0.580329
1914	1.12042	5330.61	5330.61			1.17973	0.408118
1915	1.17357	6125.9	6125.9			1.17808	0.580597
1916	1.13447	5533.67	5533.67			1.15464	0.363797
1917	1.16168	5941.51	5941.51			1.1854	0.479253
1918	1.17901	6211.37	6211.37			0.814266	0.415283
1919	1.14997	5763.66	5763.66			0.701721	0.688326
1920	1.18878	6367.19	6367.19			0.853703	0.393196
1921	0.389465	241.791	223.896			0.7	0.300731
1922	1.14392	5673.22	5673.22			0.832447	0.316785
1923	1.19889	6531.02	6531.02			0.730226	0.432649
1924	1.19617	6486.66	6486.66			0.7	0.500301
1925	1.1765	6171.88	6171.88			0.702632	0.364775
1926	1.18665	6332.95	6332.95			0.887695	0.682459
1927	1.17659	6173.31	6173.31			0.7	0.623147
1928	0.419483	298.831	279.759			0.818778	0.6197
1929	1.18265	6269.11	6269.11			1.19771	0.545873
1930	1.1958	6480.64	6480.64			1.19584	0.544047
1931	1.19587	6481.71	6481.71			1.18176	0.699574
1932	1.19758	6509.63	6509.63			1.1397	0.680445
1933	1.18712	6340.47	6340.47			0.926299	0.698036
1934	1.18868	6365.59	6365.59			0.754976	0.388722
1935	1.19743	6507.06	6507.06			1.19883	0.401735
1936	1.19835	6522.12	6522.12			1.16593	0.499548
1937	1.11989	5323.14	5323.14			1.19862	0.540814
1938	1.19947	6540.39	6540.39			1.05091	0.38986
1939	1.1316	5491.83	5491.83			1.00671	0.456548
1940	1.17325	6120.83	6120.83			0.971447	0.648553
1941	1.16712	6025.44	6025.44			1.19083	0.412883
1942	1.19933	6538.17	6538.17			1.19494	0.50907
1943	1.19257	6428.19	6428.19			0.7	0.532449
1944	1.17868	6206.26	6206.26			1.18296	0.537173
1945	1.18789	6352.86	6352.86			1.19996	0.348126
1946	1.19961	6542.72	6542.72			1.19989	0.369583
1947	1.14874	5745.26	5745.26			1.19462	0.682367
1948	1.17278	6113.43	6113.43			1.18638	0.50285
1949	0.826907	2142.93	2142.93			1.19858	0.620946
1950	1.17713	6181.7	6181.7			1.18707	0.556591
1951	1.18987	6384.71	6384.71			1.195	0.402089
1952	1.11677	5278.67	5278.67			1.17938	0.645136
1953	1.14705	5719.91	5719.91			1.17147	0.603277
1954	1.18259	6268.22	6268.22			1.19429	0.532709
1955	1.11047	5189.95	5189.95			1.19795	0.464633
1956	1.19893	6531.69	6531.69			0.7	0.491667
1957	1.19675	6496.08	6496.08			0.7	0.610596
1958	1.19774	6512.24	6512.24			1.00046	0.696643
1959	1.12506	5397.17	5397.17			0.7	0.514277
1960	1.18694	6337.61	6337.61			1.19767	0.493693
1961	1.07143	4661.57	4661.57			0.7	0.446345
1962	0.70459	1325.71	1325.71			0.7	0.563663
1963	0.7	1299.97	1299.97			0.7	0.482179
1964	0.7	1299.97	1299.97			1.17549	0.370696
1965	0.7	1299.97	1299.97			1.19991	0.464374
1966	1.15049	5559.48	5771.5			1.19855	0.461872
1967	0.701288	1307.16	1307.16			1.17597	0.383149
1968	0.518583	549.009	528.56			0.707641	0.384621
1969	0.7	1299.97	1299.97			1.19557	0.415296
1970	0.7	1299.97	1299.97			1.19629	0.380905
1971	0.891786	2575.02	2687.95			1.19367	0.402477
1972	0.779931	1798.07	1798.07			1.1951	0.374455
1973	1.17242	6107.86	6107.86			1.15966	0.420854
1974	0.704318	1324.17	1324.17			1.19601	0.459787
1975	1.18144	6249.96	6249.96			1.14266	0.336286
1976	1.18395	6289.86	6289.86			1.18837	0.424529
1977	1.19936	6538.66	6538.66			1.15442	0.431327
1978	1.19944	6539.99	6539.99			1.18781	0.398834
1979	1.1977	6511.56	6511.56			1.17279	0.480225
1980	1.1857	6317.79	6317.79			1.19941	0.445775
1981	1.19897	6532.22	6532.22			1.19019	0.439311
1982	0.761084	1670.85	1670.85			1.19917	0.371249
1983	1.17147	6093.05	6093.05			1.18281	0.392942
1984	1.19397	6450.89	6450.89			1.19637	0.390684
1985	1.19589	6482.12	6482.12			0.769548	0.397693
1986	1.17786	6193.26	6193.26			1.18474	0.441068
1987	1.17251	6109.33	6109.33			1.1853	0.389875
1988	1.19897	6532.22	6532.22			1.1853	0.487852
1989	0.7	1299.97	1299.97			1.19159	0.525085
1990	0.698138	1292.11	1289.62			1.19099	0.62996
1991	1.12948	5461	5461			1.11597	0.552202
1992	0.7	1299.97	1299.97			1.19887	0.699447
1993	0.7	1299.97	1299.97			1.1958	0.664917
1994	0.7	1299.97	1299.97			1.19522	0.539428
1995	1.1473	5723.63	5723.63			1.19898	0.428263
1996	0.7	1299.97	1299.97			1.1616	0.640487
1997	0.719508	1411.71	1411.71			1.17936	0.542972
1998	0.7	1299.97	1299.97			0.906855	0.32339
1999	0.7	1299.97	1299.97			1.16626	0.496387
[truncated: 21,192 more rows]

## Sheet: 0.45-110-Sec2
elementnumber	Newdensity	beforeproperty	YM			>0.45	<0.45		>0.45	<0.45
1	0.0158033	0.0150934	0.0149584			0.621973	0.0158033		0.93	0.126
2	0.0318697	0.125443	0.12268			0.821836	0.0318697
3	0.0401492	0.249873	0.245285			1.19739	0.0401492
4	0.0371708	0.202546	0.194646			0.696151	0.0371708
5	0.621973	963.729	911.915			1.18381	0.449662
6	0.821836	2189.85	2103.76			1.18381	0.0903498
7	1.19739	6506.46	6506.46			1.1877	0.132579
8	0.449662	370.743	344.587			1.1877	0.346675
9	0.696151	1307.27	1278.65			1.1877	0.0331646
10	0.0903498	4.0546	2.79525			1.1877	0.0410659
11	0.132579	11.4239	8.83207			1.19836	0.353737
12	1.18381	6287.63	6287.63			0.60108	0.0486345
13	1.18381	6287.63	6287.63			0.554104	0.0517907
14	1.1877	6349.87	6349.87			1	0.0524979
15	1.1877	6349.87	6349.87			0.648033	0.0341511
16	1.1877	6349.87	6349.87			1.03582	0.0651402
17	1.1877	6349.87	6349.87			0.88571	0.0464734
18	1.19836	6522.31	6522.31			0.772773	0.0348985
19	0.60108	823.069	823.069			0.772773	0.0306769
20	0.554104	644.784	644.784			1.19483	0.1
21	1	3870.82	3790.02			1.17462	0.1
22	0.648033	1072.94	1031.41			0.853532	0.0694715
23	1.03582	4258.58	4212.01			0.589639	0.0314061
24	0.346675	173.815	157.909			1.16486	0.0347742
25	0.88571	2707.89	2633.38			0.453878	0.1
26	0.772773	1816.64	1749.02			0.506671	0.199118
27	0.772773	1816.64	1749.02			1.19393	0.22811
28	1.19483	6464.86	6464.86			1.15773	0.0880528
29	1.17462	6142.24	6142.24			1.18728	0.0640927
30	0.853532	2234.65	2356.67			1.18728	0.0280012
31	0.589639	776.96	776.96			1.17316	0.0235772
32	1.16486	5990.49	5990.49			1.17316	0.207552
33	0.0331646	0.140282	0.138249			1.1695	0.109254
34	0.0410659	0.562235	0.262473			1.02628	0.0228354
35	0.353737	167.757	167.757			0.873693	0.129663
36	0.0486345	0.44064	0.435985			0.892136	0.281431
37	0.0517907	0.983251	0.526495			0.652287	0.0307413
38	0.0524979	0.55387	0.54836			0.853476	0.0195278
39	0.0341511	0.151807	0.150957			1.04071	0.381496
40	0.0651402	1.53662	1.04758			1.06201	0.325018
41	0.0464734	0.383726	0.380411			0.917505	0.0362319
42	0.0348985	0.366474	0.161087			1.0034	0.189602
43	0.0306769	0.110308	0.109414			0.799822	0.0515392
44	0.453878	354.369	354.369			1.18453	0.0588384
45	0.1	3.79	3.79			0.717887	0.040901
46	0.1	3.79	3.79			0.717887	0.0647347
47	0.0694715	1.94078	1.27075			1.16851	0.0235297
48	0.506671	492.967	492.967			1.1786	0.0689657
49	0.0314061	0.118521	0.117404			1.1786	0.254397
50	0.0347742	0.161005	0.159371			1.1786	0.438636
51	0.1	3.79	3.79			1.1905	0.0606987
52	0.199118	31.9864	29.9206			1.15682	0.0570478
53	1.19393	6450.31	6450.31			1.19951	0.0501651
54	1.15773	4107.65	5881.14			0.567567	0.109173
55	1.18728	6343.08	6343.08			1.17019	0.249436
56	1.18728	6343.08	6343.08			0.616367	0.188206
57	1.17316	6119.4	6119.4			1.1931	0.111076
58	1.17316	6119.4	6119.4			1.08862	0.19863
59	1.1695	6062.39	6062.39			1.00273	0.140277
60	1.02628	4165.18	4096.75			1.03231	0.0860757
61	0.22811	39.448	44.9853			0.972073	0.0922548
62	0.0880528	3.79	2.58743			0.576074	0.119692
63	0.0640927	1.66826	0.99785			1.03596	0.303477
64	0.873693	2540.61	2527.64			1.04316	0.0553623
65	0.892136	2756.65	2691.11			0.602229	0.0392299
66	0.652287	1071.53	1051.85			1.16388	0.0287969
67	0.853476	2447.65	2356.2			1.17363	0.03
68	0.0280012	0.242581	0.0832091			1.19354	0.0891296
69	1.04071	4361.81	4271.93			1.19354	0.0314302
70	1.06201	4648.24	4539.71			0.807	0.0198113
71	0.917505	3017.29	2927.28			0.954457	0.375308
72	0.0235772	0.167161	0.0496727			1.16835	0.0850349
73	1.0034	3929.79	3828.75			1.16166	0.0515327
74	0.799822	2015.59	1939.18			1.19392	0.0408651
75	1.18453	6299.13	6299.13			1.19953	0.235937
76	0.717887	1382.28	1402.19			1.19814	0.0918327
77	0.717887	1382.28	1402.19			1.17929	0.0588887
78	1.16851	6046.98	6046.98			0.825815	0.0592859
79	1.1786	6204.95	6204.95			1.19067	0.0406849
80	1.1786	6204.95	6204.95			1.14601	0.132799
81	1.1786	6204.95	6204.95			1.18052	0.0670715
82	1.1905	6394.88	6394.88			1.14455	0.409117
83	0.207552	35.5158	33.8862			0.906118	0.0473825
84	0.109254	5.11973	4.94251			1.19276	0.0490153
85	1.15682	5867.22	5867.22			0.767407	0.0354415
86	1.19951	6541.11	6541.11			1.15789	0.381361
87	0.567567	692.932	692.932			0.59348	0.235821
88	0.0228354	0.0454332	0.0451297			1.18496	0.0422265
89	1.17019	6073.08	6073.08			1.18607	0.339157
90	0.616367	887.476	887.476			0.66588	0.0227258
91	1.1931	6436.82	6436.82			0.919973	0.0257074
92	0.129663	10.7733	8.26205			0.94212	0.0435177
93	1.08862	3973.95	4889.57			1.16671	0.021804
94	0.281431	84.4799	84.4799			0.996313	0.20111
95	0.0307413	0.111349	0.110105			0.931634	0.0170234
96	0.0195278	0.0285372	0.0282225			1.14038	0.0114427
97	0.381496	210.431	210.431			1.14038	0.119859
98	0.325018	130.126	130.126			1.19457	0.191391
99	1.00273	3929.99	3821.16			1.19967	0.0405405
100	1.03231	4288.47	4169.36			1.15358	0.37699
101	0.972073	3572.43	3481.26			1.19863	0.211609
102	0.576074	770.439	724.559			1.19992	0.139276
103	1.03596	4247.89	4213.72			1.19992	0.128548
104	1.04316	4381.17	4302.21			1.19992	0.201672
105	0.0362319	0.189185	0.180265			1.19992	0.40749
106	0.189602	30.8057	25.8326			1.19992	0.0898283
107	0.0515392	0.528844	0.518862			1.19653	0.0461624
108	0.0588384	1.15733	0.772007			1.16965	0.0549426
109	0.040901	0.263757	0.259323			0.685064	0.209469
110	0.0647347	1.04986	1.02813			1.15361	0.1
111	0.602229	841.875	827.8			0.657913	0.0164565
112	0.0235297	0.04988	0.0493731			0.620375	0.0828591
113	0.0689657	1.2615	1.24319			1.08893	0.0212648
114	0.254397	62.3989	62.3989			1.18067	0.252974
115	0.438636	263.507	319.854			0.480605	0.387454
116	0.0606987	0.856925	0.847574			0.583047	0.339901
117	0.0570478	1.13388	0.703648			0.597072	0.203171
118	0.0501651	0.860165	0.478459			1.03628	0.377156
119	1.16388	5975.29	5975.29			0.480317	0.308583
120	1.17363	6126.74	6126.74			0.703287	0.0603806
121	1.19354	6443.92	6443.92			0.79063	0.293731
122	1.19354	6443.92	6443.92			0.670129	0.0198405
123	0.807	2027.91	1991.86			0.550113	0.0377344
124	0.954457	3366.01	3295.4			0.535084	0.0241965
125	1.16835	6044.4	6044.4			0.56581	0.0232027
126	0.109173	6.51829	4.93155			0.493617	0.28902
127	1.16166	5941.27	5941.27			1.04585	0.249397
128	1.19392	6450.16	6450.16			0.84346	0.381126
129	1.19953	6541.38	6541.38			0.653627	0.323628
130	1.19814	6518.75	6518.75			1.16049	0.377349
131	1.17929	6215.83	6215.83			1.16049	0.1
132	0.249436	59.879	58.8187			1.16049	0.1
133	0.188206	25.428	25.2663			1.17582	0.415658
134	0.825815	2134.46	2134.46			1.17582	0.1
135	0.111076	7.01579	5.19392			1.17582	0.1
136	0.19863	34.5803	29.7011			1.17582	0.0240317
137	1.19067	6397.48	6397.48			0.887118	0.1
138	1.14601	5704.39	5704.39			0.887118	0.173114
139	1.18052	6235.35	6235.35			0.531008	0.114513
140	1.14455	5535.32	5682.61			0.622763	0.0282016
141	0.906118	2900.38	2819.64			0.885122	0.0418712
142	1.19276	6431.35	6431.35			0.909096	0.0471242
143	0.140277	12.2417	10.4615			1.19582	0.3818
144	0.0860757	3.54184	2.41703			0.868381	0.157667
145	0.767407	1712.84	1712.84			0.465261	0.1
146	0.0922548	4.26877	2.97581			1.19361	0.1
147	1.15789	5883.57	5883.57			0.696169	0.0751684
148	0.119692	8.51582	6.49879			0.460867	0.33394
149	0.303477	115.686	105.929			0.543459	0.0565338
150	0.59348	806.843	792.24			0.543459	0.0535411
151	0.0553623	0.65161	0.643106			0.856744	0.308264
152	0.0392299	0.232429	0.228818			1.18807	0.412246
153	0.0287969	0.0919285	0.0905062			1.18807	0.0544101
154	0.03	0.278452	0.10233			1.18807	0.1
155	1.18496	6306.02	6306.02			0.903079	0.1
156	0.0891296	3.79	2.68352			1.16973	0.0386391
157	0.0314302	0.119302	0.117674			0.856736	0.041646
158	0.0198113	0.119302	0.0294697			0.587605	0.170767
159	1.18607	6323.67	6323.67			0.869718	0.0407282
160	0.66588	1140	1118.99			0.509339	0.0523583
161	0.919973	1740.53	2950.97			0.898454	0.397912
162	0.94212	2957.46	3169.26			0.511375	0.0505228
163	1.16671	6019.1	6019.1			0.518863	0.0192781
164	0.996313	3748.24	3748.24			0.569114	0.377294
165	0.931634	3095.01	3064.61			1.16895	0.220311
166	0.375308	200.357	200.357			0.660075	0.137886
167	0.0850349	3.43782	2.3304			0.508685	0.105489
168	0.0515327	0.948555	0.518667			0.506138	0.0291353
169	0.0408651	0.557279	0.258641			0.514872	0.0399228
170	0.235937	49.7771	49.7771			0.454324	0.22708
171	0.0918327	4.19922	2.93516			0.736874	0.25553
172	0.0588887	0.786865	0.773989			0.493492	0.0306684
173	1.14038	5620.62	5620.62			1.19207	0.145686
174	1.14038	5620.62	5620.62			0.915031	0.285262
175	1.19457	6474.8	6460.58			1.196	0.0504091
176	1.19967	6544.92	6543.71			0.602253	0.327807
177	1.15358	5891.28	5818.04			0.765729	0.0432603
178	1.19863	6526.72	6526.72			0.934861	0.0509025
179	1.19992	6547.85	6547.85			0.729865	0.0327147
180	1.19992	6547.85	6547.85			1.19407	0.1
181	1.19992	6547.85	6547.85			1.17274	0.0288316
182	1.19992	6547.85	6547.85			1.19385	0.0293469
183	1.19992	6547.85	6547.85			1.19878	0.0211099
184	1.19653	6492.49	6492.49			1.19872	0.0328615
185	1.16965	6064.65	6064.65			1.19872	0.1
186	0.685064	1108.65	1218.52			1.19872	0.419444
187	0.0592859	0.805247	0.789759			1.19593	0.0481081
188	1.15361	5818.5	5818.5			1.1804	0.0198918
189	0.657913	1134.16	1079.31			1.19709	0.0695282
190	0.620375	950.376	904.903			1.19709	0.0299893
191	1.08893	3972.64	4893.73			1.19709	0.0831909
192	1.18067	6237.73	6237.73			1.19709	0.0916359
193	0.480605	451.6	420.729			1.19905	0.0336611
194	0.583047	751.191	751.191			1.19905	0.181686
195	0.597072	853.601	806.712			1.17048	0.0288954
196	1.03628	4288.08	4217.7			1.17048	0.0399348
197	0.0406849	0.280194	0.255234			1.17048	0.259222
198	0.480317	437.69	419.974			1.19682	0.0148853
199	0.703287	1189.74	1318.37			1.18285	0.0718233
200	0.79063	1892.48	1873.09			1.08063	0.0559492
201	0.670129	1060.6	1140.55			1.15217	0.104068
202	0.132799	11.0633	8.87614			0.985599	0.0636369
203	0.0670715	1.83106	1.14355			1.19974	0.0643004
204	0.409117	259.527	259.527			1.15808	0.112082
205	0.0473825	0.408068	0.403175			1.17543	0.0202384
206	0.0490153	0.451932	0.446308			0.717411	0.0811282
207	0.0354415	0.171339	0.168723			1.10017	0.0374007
208	0.550113	638.159	630.95			1.17228	0.0318693
209	0.535084	580.638	580.638			0.799532	0.0180005
210	0.381361	215.405	210.207			1.1209	0.0402009
211	0.56581	686.516	686.516			1.15314	0.0370691
212	0.235821	55.2685	49.7037			0.607156	0.1
213	0.493617	455.837	455.837			0.956246	0.0497826
214	0.0422265	0.595108	0.28536			0.719991	0.0559131
215	0.339157	160.28	147.856			0.855373	0.0427556
216	1.04585	2719.32	4335.57			1.0288	0.1
217	0.0227258	0.0449892	0.0444833			0.747974	0.412263
218	0.0257074	0.065138	0.0643896			1.07544	0.301601
219	0.84346	2232.87	2274.22			1.19947	0.441173
220	0.0435177	0.318247	0.312348			1.12936	0.422734
221	0.021804	0.0397569	0.0392868			1.19744	0.441747
222	0.20111	36.2187	30.8274			1.19867	0.405363
223	0.0170234	0.0189433	0.0186974			1.19612	0.30582
224	0.0114427	0.0474954	0.00567842			1.19894	0.340946
225	0.653627	1058.35	1058.35			1.18688	0.340946
226	1.16049	5923.25	5923.25			0.62166	0.252393
227	1.16049	5923.25	5923.25			1.18466	0.203385
228	1.16049	5923.25	5923.25			1.17332	0.1
229	1.17582	6161.14	6161.14			0.731419	0.199777
230	1.17582	6161.14	6161.14			0.665029	0.0209836
231	1.17582	6161.14	6161.14			1.08856	0.0287725
232	1.17582	6161.14	6161.14			0.699522	0.0343421
233	0.887118	2645.96	2645.96			0.586491	0.0359004
234	0.887118	2645.96	2645.96			0.577516	0.1
235	0.119859	8.45332	6.5261			0.561476	0.341131
236	0.191391	27.6332	26.5709			1.16757	0.31846
237	0.0405405	0.254953	0.252527			1.16757	0.31846
238	0.531008	567.469	567.469			0.497357	0.1
239	0.622763	965.254	915.393			0.708307	0.015983
240	0.37699	203.247	203.062			0.884196	0.1
241	0.211609	40.6743	35.9122			0.803872	0.1
242	0.885122	2712.8	2628.14			0.840828	0.1
243	0.139276	13.0043	10.2393			0.840828	0.1
244	0.128548	10.4331	8.05064			1.18494	0.216771
245	0.201672	31.8164	31.0868			1.18494	0.0278652
246	0.909096	2939.22	2847.53			1.18494	0.0762728
247	1.19582	6480.9	6480.9			1.18494	0.216009
248	0.868381	2571.17	2481.82			0.933272	0.126558
249	0.465261	403.169	381.706			0.469703	0.0465611
250	0.40749	258.831	256.442			1.19304	0.1
251	0.0898283	3.79	2.74713			1.19304	0.35646
252	0.0461624	0.659429	0.372825			1.19304	0.0878562
253	0.0549426	1.12579	0.628588			1.19304	0.1
254	0.209469	39.406	34.8337			1.19304	0.0330594
255	0.1	3.79	3.79			1.19304	0.1
256	0.0164565	0.0169868	0.0168908			1.19038	0.0351742
257	0.0828591	2.54689	2.15606			1.19038	0.0341862
258	0.0212648	0.137552	0.0364436			1.17832	0.0254324
259	0.252974	64.6769	61.3572			1.17832	0.143854
260	0.387454	220.445	220.445			1.16369	0.1
261	1.19361	6445.08	6445.08			1.18936	0.0403971
262	0.696169	1248.24	1278.74			1.18936	0.27213
263	0.460867	370.994	370.994			1.18936	0.312011
264	0.543459	608.331	608.331			0.592001	0.241476
265	0.543459	1291.47	608.331			1.19311	0.0337545
266	0.856744	1291.47	2383.38			1.13627	0.31025
267	1.18807	6355.71	6355.71			0.669153	0.389779
268	1.18807	6355.71	6355.71			0.591231	0.0444573
269	1.18807	6355.71	6355.71			1.04357	0.0443096
270	0.339901	148.832	148.832			1.04357	0.0200803
271	0.203171	37.3627	31.7854			1.17314	0.0248841
272	0.377156	220.819	203.331			1.03612	0.0374907
273	0.903079	2791.37	2791.37			0.900099	0.0571017
274	0.308583	117.901	111.367			1.19884	0.0274292
275	1.16973	6065.86	6065.86			0.625944	0.391412
276	0.856736	2362.98	2383.31			0.540616	0.278186
277	0.587605	768.946	768.946			0.559634	0.17218
278	0.869718	2493.3	2493.3			1.17977	0.326132
279	0.0603806	0.850722	0.834316			0.464548	0.1
280	0.293731	105.522	96.048			1.16406	0.039009
281	0.0198405	0.120448	0.0296005			1.19459	0.0525565
282	0.0377344	0.206745	0.203634			0.48846	0.399921
283	0.0241965	0.0563435	0.0536907			0.695742	0.24889
284	0.0232027	0.0498682	0.047343			1.1313	0.242921
285	0.28902	102.861	91.5008			0.982792	0.0283358
286	0.249397	67.4073	58.7915			0.880315	0.0192656
287	0.381126	228.056	209.82			0.992678	0.340692
288	0.509339	523.994	500.796			1.13293	0.018557
289	0.898454	2769.64	2748.7			1.19373	0.0214962
290	0.323628	141.118	128.463			1.19195	0.0236478
291	0.377349	214.901	203.642			1.19777	0.0447941
292	0.1	3.79	3.79			1.17682	0.1
293	0.511375	506.824	506.824			1.19499	0.0646396
294	0.1	3.79	3.79			1.19686	0.0168472
295	0.415658	272.175	272.175			1.19705	0.0881434
296	0.518863	529.417	529.417			1.15609	0.1
297	0.1	3.79	3.79			0.475944	0.016847
298	0.1	3.79	3.79			1.19948	0.065108
299	0.0240317	0.0531629	0.052601			1.19455	0.132468
300	0.1	0.0190701	3.79			1.19455	0.394261
301	0.173114	20.7587	19.6622			1.19455	0.165598
302	0.114513	7.60749	5.69127			1.19301	0.0141763
303	0.0282016	0.0856164	0.0850084			1.19301	0.0517709
304	0.0418712	0.280546	0.278219			1.10909	0.01123
305	0.0471242	0.422573	0.396617			1.10909	0.0281899
306	0.569114	700.139	698.612			0.468172	0.0298054
307	0.3818	220.479	210.935			0.468172	0.0403016
308	1.16895	6103.28	6053.73			0.925633	0.0760269
309	0.157667	18.4542	14.8545			1.18112	0.0403536
310	0.660075	1114.9	1089.98			1.15832	0.0235889
311	0.508685	525.65	498.868			1.15832	0.0272683
312	0.1	3.79	3.79			1.15832	0.0425798
313	0.1	3.79	3.79			1.15832	0.346204
314	0.0751684	1.6352	1.6097			0.694386	0.377773
315	0.33394	150.654	141.138			1.2	0.306881
316	0.0565338	0.694997	0.684801			1.18754	0.0325525
317	0.506138	502.671	491.413			1.19999	0.286364
318	0.0535411	0.59014	0.581704			1.16565	0.0327548
319	0.308264	111.022	111.022			1.19998	0.162397
320	0.412246	172.659	265.527			1.1996	0.426705
321	0.0544101	0.781462	0.610488			1.1987	0.0265154
322	0.1	3.79	3.79			1.18898	0.017943
323	0.1	3.79	3.79			1.18898	0.202031
324	0.514872	517.294	517.294			1.16931	0.180514
325	0.454324	359.507	355.416			1.1979	0.249586
326	0.736874	1516.42	1516.42			1.1979	0.165544
327	0.0386391	0.220603	0.218636			1.19757	0.0477908
328	0.041646	0.275806	0.273752			1.19757	0.0177141
329	0.170767	22.4646	18.8734			1.19757	0.0207887
330	0.0407282	0.258352	0.25605			1.19757	0.0244083
331	0.0523583	1.0082	0.543996			1.19757	0.0355324
332	0.397912	238.781	238.781			1.16991	0.292286
333	0.0505228	0.493389	0.488768			1.16991	0.0175588
[truncated: 23,160 more rows]

## Sheet: 0.7-110-Sec2
elementnumber	Newdensity	beforeproperty	YM			>0.7	<0.7		>0.7	<0.7
[truncated: 23,493 more rows]

[truncated: 10 more sheets: 0.45-10-Sec2, 0.7-10-Sec2, 0.45-110-both-sec, 0.7-110-both-sec, 0.45-10-both-sec, 0.7-10-both-sec, 0.45-110-both-sec-low-loads, 0.7-110-both-sec-low-loads, 0.45-10-both-sec-low-loads, 0.7-10-both-sec-low-loads]
